# Supplementary material for: The role of social capital in COVID-19 deaths
Source: BMC Public Health. 2021 Mar 3;21:434. doi: 10.1186/s12889-021-10475-8 (PMC7928173; doi:10.1186/s12889-021-10475-8)
Supplement: Supplementary file 2 — Additional file 2. [file 12889_2021_10475_MOESM2_ESM.xlsx]

## Sheet: Questionnaire 
Major Items	設問番号（5月15日打合せ時）	設問番号（NEW）	設問番号（5月18日）	設問番号（5月18日_2）	設問番号（5月19日）	設問番号（5月19日）	設問番号5月22日	Question Number	Matrix front side number	Category number	Respondent conditions	Types of answers	English version
	question	question								category	Filter	Answer	English(最終）
The role of social capital on Covid-19 deaths Janaki Imbulana Arachchi, Shunsuke Managi													For those participating in our survey Thank you for participating in the survey. Kyushu University located in Japan conducts this academic survey in several countries in order to study your idea about life satisfaction and environmental problems. The results of this survey will be used as important data to improve your living environment. Thank you for your cooperation in advance.
Personal Imformation
Sex	F1	F1	F1	S1	S1	S1	S1	S1			All	SA	Please tell us your gender.
										1			Male
										2			Female
Age	F2	F2	F2	S2	S2	S2	S2	S2			All	SA	Please tell us your age
										17	Screen out		17 or below
										18			18
										19			19
										：			：
										98			98
										99			99 and above
Address	F3	F3	F4	S3	S3	S3	S3	S3			All	SA	Please tell us your address.
													Please refer to country list
Weather	F9	F9	F3	-	S4	S4	S4	S4			All	SA	Please tell us today's weather.
										1			Sunny
										2			Cloudy
										3			Light rain
										4			Heavy rain
										5			Snowy
Subjective happiness / life satisfaction													First, we will ask about how you think about your life
	Q3	Q3	Q2	Q2	Q2	Q2	Q2	Q１					How satisfied are you with these items below? Please select the most applicable option for each item.
					Q2_1	Q2_1	Q2_1	Q1_1	1		All	SA	Overall, how satisfied are you with your life?
										5			Completely satisfied
										4			Slightly satisfied
										3			Neither
										2			Slightly dissatisfied
										1			Completely dissatisfied
					Q2_2	Q2_2	Q2_2	Q1_2	2		All	SA	How satisfied are you compared to people in your local community?
										5			Completely satisfied
										4			Slightly satisfied
										3			Neither
										2			Slightly dissatisfied
										1			Completely dissatisfied
					Q2_3	Q2_3	Q2_3	Q1_3	3		All	SA	How satisfied are you compared to people in this whole world?
										5			Completely satisfied
										4			Slightly satisfied
										3			Neither
										2			Slightly dissatisfied
										1			Completely dissatisfied
	Q2	Q2	Q1	Q1	Q1	Q1	Q1	Q2					How happy are you with these items below? Please select the most applicable option for each item.
				Q1_1	Q1_1	Q1_1	Q1_1	Q2_1	1		All	SA	Overall, how happy are you with your life?
										5			Very happy
										4			Slightly happy
										3			Neither
										2			Slightly unhappy
										1			Unhappy
				Q1_2	Q1_2	Q1_2	Q1_2	Q2_2	2		All	SA	How happy are you compared to people in your local community?
										5			Very happy
										4			Slightly happy
										3			Neither
										2			Slightly unhappy
										1			Unhappy
				Q1_3	Q1_3	Q1_3	Q1_3	Q2_3	3		All	SA	How happy are you compared to people in this whole world?
										5			Very happy
										4			Slightly happy
										3			Neither
										2			Slightly unhappy
										1			Unhappy
Life evaluation	Q4	Q4	Q3	Q3	Q3	Q3	Q3	Q3			All	SA	Please imagine ladder with steps numbered from 0-10 at the top. The top of the ladder represents the best possible life for you and the bottom of the ladder represents the worst possible life for you. On which step of the ladder would you say you personally feel you stand at this time?
										10			10 Best possible life
										9			9
										8			8
										7			7
										6			6
										5			5
										4			4
										3			3
										2			2
										1			1
										0			0 Worst possible life
Evaluation of life	Q6	Q6	Q4	Q4	Q4	Q4	Q4	Q4			All	SA	Overall, to what extent do you feel the things you do in your life are worthwhile?
										10			10 Completely worthwhile
										9			9
										8			8
										7			7
										6			6
										5			5
										4			4
										3			3
										2			2
										1			1
										0			0 Not at all worthwhile
Life evaluation	Q4	Q4	Q3	Q3	Q3	Q3	Q3	Q5			All	SA	All things considered, how satisfied are you with your life as a whole these days?
										10			10 Completely satisfied
										9			9
										8			8
										7			7
										6			6
										5			5
										4			4
										3			3
										2			2
										1			1
										0			0 Completely dissatisfied
Importance	Q7	Q7	Q5	Q5	Q5	Q5	Q5	Q6			All	MA	Please select all items that you feel important in your life.
Importance	Q7	Q7	Q5	Q5	Q6	Q5SQ	Q5SQ	Q6SQ			Q6=1/19	MA	From items that you have chosen to be important in your life, please select all items that you are satisfied with.
										1			Relationship with family
										2			Relationship with friends and acquaintances
										3			National politics/ government
										4			Local politics/government
										5			Work
										6			Religion/religious freedom
										7			Medical system/Quality of medical care
										8			Education/Knowledge
										9			Education system/ level
										10			Income/Assets
										11			Property rights
										12			Financial systems/services
										13			Leisure
										14			Social position/Honor/Fame
										15			Patriotism
										16			Surrounding nature
										17			Living environment
										18			Freedom of Press/Speech
										19			Objectivity of Media
										0		exclusive	None of above
						Q6	Q6	Q7				Matrix SA	Please select one which is the most applicable for each item.
	Q29	Q29	Q13	Q13	Q7	Q6_1	Q6_1	Q7_1			All		To be able to believe people/organizations is
										5			Very important
										4			Somewhat important
										3			Neither
										2			Not very important
										1			Not at all important
	Q29	Q29	Q13	Q13	Q8	Q6_2	Q6_2	Q7_2			All		To be believed by people/organizations is
										5			Very important
										4			Somewhat important
										3			Neither
										2			Not so important
										1			Not at all important
Social hierarchy	Q9	Q9	Q6	Q7	Q9	Q7	Q7	Q8			All	SA	Which social class do you feel that you belong within your country?
										5			Upper
										4			Upper middle
										3			Middle
										2			Lower middle
										1			Lower
Subjective financial wealth	Q10	Q10	Q7	Q8	Q10	Q8	Q8	Q9			All	SA	Which income group do you feel that you belong within your country?
										5			Upper
										4			Upper middle
										3			Middle
										2			Lower middle
										1			Lower
	Q12	Q12	Q9	Q10	Q11	Q9	Q9	Q10			All	SA	Please select an item that is closest to your opinion.
										1			Social inequality is as same as Economic inequality
										2			Economic inequality is a part of Social inequality
										3			Social inequality and Economic inequality are similar.
										4			Social inequality and Economic inequality are completely unrelated
										0			Do not know
Disparity	Q11	Q11	Q8	Q9	Q12SQ1	Q9SQ1	Q9SQ1	Q10SQ1			Q10=1	MA	What do you think about inequality? Please select all items that appropriately describe how you feel.
										1			arises naturally
										2			is necessary
										3			is unnecessary
										4			is a good thing
										5			is a bad thing
										6			is necessary for economic growth
										7			is a factor that makes society unstable
										8			arises from culture/social norms
										9			arises from spread of capitalism
										0			None of above
	Q13	Q13	Q10	Q10SQ1	Q13SQ1	Q9SQ2	Q9SQ2	Q10SQ2			Q10=1	Matrix SA	Please select an item that appropriately describes your point of view.
				Q10SQ1_1	Q13SQ_1	Q9SQ2_1	Q9SQ2_1	Q10SQ2_1	1				Inequality in local community
				Q10SQ1_2	Q13SQ_2	Q9SQ2_2	Q9SQ2_2	Q10SQ2_2	2				Inequality in your country
				Q10SQ1_3	Q13SQ_3	Q9SQ2_3	Q9SQ2_3	Q10SQ2_3	3				Inequality among countries
										5			Very large
										4			Slightly large
										3			Average
										2			Not so large
										1			Does not exist
										0			Do not know
	-	Q14	Q11	Q10SQ2	Q13SQ2	Q9SQ3	Q9SQ3	Q10SQ3			Q10=1	MA	Please select a type of inequality that you think it can possibly be resolved.
										1			Inequality in local community
										2			Inequality in your country
										3			Inequality among countries
										4		exclusive	None
										0		exclusive	Do not know
Disparity	Q11	Q11	Q8	Q9	Q12SQ2	Q9SQ4	Q9SQ4	Q10SQ4			Q10=2-5	Matrix MA	Please select all items that appropriately describe your point of view on Economic/ Social inequality.
				Q9_1	Q12SQ2_1	Q9SQ4_1	Q9SQ4_1	Q10SQ4_1	1				Social inequality
				Q9_2	Q12SQ2_2	Q9SQ4_2	Q9SQ4_2	Q10SQ4_2	2				Economic inequality
										1			arises naturally
										2			is necessary
										3			is unnecessary
										4			is a good thing
										5			is a bad thing
										6			is necessary for economic growth
										7			is a factor that makes society unstable
										8			arises from culture/social norms
										9			arises from spread of capitalism
										0		exclusive	None of above
	Q13	Q13	Q10	Q10SQ3	Q13SQ3	Q9SQ5	Q9SQ5	Q10SQ5			Q10=2-5	Matrix SA	Please select an item that appropriately describes your point of view.
				Q10SQ3_1	Q13SQ3_1	Q9SQ5_1	Q9SQ5_1	Q10SQ5_1	1				Economic inequality in local community
				Q10SQ3_2	Q13SQ3_2	Q9SQ5_2	Q9SQ5_2	Q10SQ5_2	2				Economic inequality in your country
				Q10SQ3_3	Q13SQ3_3	Q9SQ5_3	Q9SQ5_3	Q10SQ5_3	3				Economic inequality among countries
				Q10SQ3_4	Q13SQ3_4	Q9SQ5_4	Q9SQ5_4	Q10SQ5_4	4				Social inequality in local community
				Q10SQ3_5	Q13SQ3_5	Q9SQ5_5	Q9SQ5_5	Q10SQ5_5	5				Social inequality in your country
				Q10SQ3_6	Q13SQ3_6	Q9SQ5_6	Q9SQ5_6	Q10SQ5_6	6				Social inequality among countries
										5			Very large
										4			Slightly large
										3			Average
										2			Not so large
										1			Does not exist
										0			Do not know
	-	Q14	Q11	Q10SQ4	Q13SQ4	Q9SQ6	Q9SQ6	Q10SQ6			Q10=2-5	MA	Please select a type of inequality that you think it can possibly be resolved.
				Q10SQ3_1						1			Economic inequality in local community
				Q10SQ3_2						2			Economic inequality in your country
				Q10SQ3_3						3			Economic inequality among countries
				Q10SQ3_4						4			Social inequality in local community
				Q10SQ3_5						5			Social inequality in your country
				Q10SQ3_6						6			Social inequality among countries
										7		exclusive	None
										0		exclusive	Do not know
													Now, we will ask about your life in general.
Emotions (dominant emotions)	Q5	Q5	Q14	Q14	Q14	Q10	Q10	Q11			All	Matrix SA	How often have you felt or experienced the following feelings or actions?
	-	-											Today
				Q14_1_1	Q14_1_1	Q10_1_1	Q10_1_1	Q11_1_1	1				Pleasure
				Q14_1_2	Q14_1_2	Q10_1_2	Q10_1_2	Q11_1_2	2				Anger
				Q14_1_3	Q14_1_3	Q10_1_3	Q10_1_3	Q11_1_3	3				Sadness
				Q14_1_4	Q14_1_4	Q10_1_4	Q10_1_4	Q11_1_4	4				Enjoyment
				Q14_1_5	Q14_1_5	Q10_1_5	Q10_1_5	Q11_1_5	5				Smile
										4			Often
										3			Sometimes
										2			Rarely
										1			Not at all
	-	-									All		Within a week
				Q14_2_1	Q14_2_1	Q10_2_1	Q10_2_1	Q11_2_1	1				Pleasure
				Q14_2_2	Q14_2_2	Q10_2_2	Q10_2_2	Q11_2_2	2				Anger
				Q14_2_3	Q14_2_3	Q10_2_3	Q10_2_3	Q11_2_3	3				Sadness
				Q14_2_4	Q14_2_4	Q10_2_4	Q10_2_4	Q11_2_4	4				Enjoyment
				Q14_2_5	Q14_2_5	Q10_2_5	Q10_2_5	Q11_2_5	5				Smile
										4			Often
										3			Sometimes
										2			Rarely
										1			Not at all
Self-assessed health status	Q25	Q25	Q15	Q15	Q15	Q11	Q11	Q12			All	SA	All in all, how would you describe your state of health?
										5			Very good
										4			Good
										3			Neither
										2			Poor
										1			Very poor
													Now, we will ask about environmental problems.
	Q37	Q35	Q17	Q17	Q16	Q12	Q12	Q13			All	Matrix SA	Please select an option that appropriately describes your level of knowledge for each of the following items.
				Q17_1	Q16_1	Q12_1	Q12_1	Q13_1	1				Depletion of ozone layer
				Q17_2	Q16_2	Q12_2	Q12_2	Q13_2	2				Global warming
				Q17_3	Q16_3	Q12_3	Q12_3	Q13_3	3				Loss of biodiversity
				Q17_4	Q16_4	Q12_4	Q12_4	Q13_4	4				Air pollution
				Q17_5	Q16_5	Q12_5	Q12_5	Q13_5	5				Water pollution
				Q17_6	Q16_6	Q12_6	Q12_6	Q13_6	6				Sustainability of energy supply
				Q17_7	Q16_7	Q12_7	Q12_7	Q13_7	7				Protection of forest
				Q17_8	Q16_8	Q12_8	Q12_8	Q13_8	8				Environmental pollution/Conservation of nature nearby (sea, mountain, river, lake etc)
				Q17_9	Q16_9	Q12_9	Q12_9	Q13_9	9				Climate change
				Q17_10	Q16_10	Q12_10	Q12_10	Q13_10	10				Natural disasters (typhoon, tsunami, earthquake etc)
										5			Very knowledgeable
										4			Moderately knowledgeable
										3			Average
										2			Not so knowledgeable
										1			Do not have any knowledge
	Q36	Q36	Q18	Q18	Q17	Q13	Q13	Q13SQ				Matrix SA	Please select an option that appropriately describes the level of importance for each of the following items.
				Q18_1	Q17_1	Q13_1	Q13_1	Q13SQ_1	1		Q13_1=5-2		Depletion of ozone layer
				Q18_2	Q17_2	Q13_2	Q13_2	Q13SQ_2	2		Q13_2=5-2		Global warming
				Q18_3	Q17_3	Q13_3	Q13_3	Q13SQ_3	3		Q13_3=5-2		Loss of biodiversity
				Q18_4	Q17_4	Q13_4	Q13_4	Q13SQ_4	4		Q13_4=5-2		Air pollution
				Q18_5	Q17_5	Q13_5	Q13_5	Q13SQ_5	5		Q13_5=5-2		Water pollution
				Q18_6	Q17_6	Q13_6	Q13_6	Q13SQ_6	6		Q13_6=5-2		Sustainability of energy supply
				Q18_7	Q17_7	Q13_7	Q13_7	Q13SQ_7	7		Q13_7=5-2		Protection of forest
				Q18_8	Q17_8	Q13_8	Q13_8	Q13SQ_8	8		Q13_8=5-2		Environmental pollution/Conservation of nature nearby (sea, mountain, river, lake etc)
				Q18_9	Q17_9	Q13_9	Q13_9	Q13SQ_9	9		Q13_9=5-2		Climate change
				Q18_10	Q17_10	Q13_10	Q13_10	Q13SQ_10	10		Q13_10=5-2		Natural disasters (typhoon, tsunami, earthquake etc)
										5			Very important
										4			Somewhat important
										3			Neither
										2			Not very important
										1			Not at all important
	Q43	Q42	Q19	Q19	Q18	Q14	Q14	Q14			All	MA	Please select all actions that you have taken these days. Also please select all activities that you have participated these days.
										1			Recycling or sorting rubbish/reduction of rubbish
										2			Cleaning or gathering rubbish in your neighborhood
										3			Energy saving actions (saving electricity, fuel etc)
										4			Use of public transportation or bicycles
										5			Purchasing recycled goods
										6			Purchasing of energy saving household products
										7			Environmental action organized by government
										8			Environmental action organized by corporations
										9			Environmental action organization by international organizations
										10			Environmental education
										11			Animal protection
										12			Protection of forest (afforestation, regulation of illegal deforestation, etc)
										13			Activities related to environmental policy
										14			Meetings or demonstration on environment issues
										0			None of above
													We will ask about activities which you selected for previous question "Cleaning or gathering rubbish in your neighborhood", "Environmental action organized by government", "Environmental action organized by corporations", "Environmental action organization by international organizations", "Environmental education", "Animal protection", "Protection of forest", "Activities related to environmental …
	Q40	Q39	Q21	Q21	Q19	Q14SQ1	Q14SQ1	Q14SQ1			Q14=2, 7-14	SA	How many days do you spend on environmental activates per month?
										1			Less than 1day
										2			1～5days
										3			6～10days
										4			11～15days
										5			16～20days
										6			21～25days
										7			Over 26 days
													We will ask about activities which you selected for previous question "Environmental action organized by government", "Environmental action organized by corporations", "Environmental action organization by international organizations", "Environmental education", "Animal protection", "Protection of forest", "Activities related to environmental policy", "Meetings or demonstration on environment iss…
	Q39	Q38	Q20	Q20	Q20	Q14SQ2	Q14SQ2	Q14SQ2			Q14=7-14	MA	About the items that you have selected in the previous question, please tell us the form of participation?
										1			Contribution (cash)
										2			Contribution (goods)
										3			Full-time work
										4			Part-time work
										5			Volunteer
										6			Management
										7			Planning
										8			Other
	Q41	Q40	Q22	Q22	Q21	Q14SQ3	Q14SQ3	Q15			All	SA	How much do you spend on environmental activities per month over a year?
										4			Spend a lot
										3			Spend some
										2			Do not spend much
										1			Do not spend at all
	Q42	Q41	Q23	Q23	Q22	Q14SQ4	Q14SQ4	Q15SQ			Q15=4-2	SA	What is the share of how much you spend on environmental activities? Please answer in terms of percentage(%) of your monthly income.
										1			Less than 1%
										2			1-9%
										3			10-19%
										4			20-29%
										5			30-39%
										6			40-49%
										7			50% and above
	Q44	Q43	Q24	Q24	Q23	Q15	Q15	Q16			All	MA	Who should pay for the cost of environment conservation and policy to reduce energy usage?
										1			People/Organizations/Countries who are interested in Environment/energy issues
										2			People/Organizations/Countries who directly benefit from environmental conservation and reduction of energy usage
										3			People/Organizations/Countries who are polluting/destroying environment/with comparatively high energy usage
										4			Government
										5			Companies
										6			Consumers
										7			Cost distributed equally to all citizens
										8			Comparatively rich individuals
										9			Comparatively rich countries
										0		exclusive	Do not know
													Now, we will ask about infrastructure.
Infrastructure	Q16	Q17	Q25	Q25	Q24	Q16	Q16	Q17			All	SA	What is average share of energy bill （including charge for electricity/gas/water/kerosene/gasoline ）out of your monthly income?
										1			Do not use at all
										2			1-9%
										3			10-19%
										4			20-29%
										5			30-39%
										6			40-49%
										7			50％ and above
										0			Do not know
	Q17	Q18	Q26	Q26	Q25	Q17	Q17	Q17SQ			Q17=2-7, 0	Matrix SA	How do you feel about electricity/gas/water/kerosene/gasoline bills? Please select an item that describes your thought the best.
				Q26_1	Q25_1	Q17_1	Q17_1	Q17SQ_1	1				Electricity
				Q26_2	Q25_2	Q17_2	Q17_2	Q17SQ_2	2				Gas
				Q26_3	Q25_3	Q17_3	Q17_3	Q17SQ_3	3				Water
				Q26_4	Q25_4	Q17_4	Q17_4	Q17SQ_4	4				Kerosene/Gasoline
										6			Very expensive
										5			Slightly expensive
										4			Just right
										3			Slightly cheap
										2			Very cheap
										1			Do not care
										0			Do not use at all
	Q18	Q19	Q27	Q27	26	Q18	Q18	Q18			All	MA	Please select all items that you face or feel in your everyday life.
										1			Gas leaks
										2			Difficult to access/purchase Kerosene/Gasoline
										3			Difficult to access water for domestic use
										4			Became ill using domestic water
										5			Water outage
										6			Road's pavement condition is bad
										7			Bus stop is far from home
										8			Train stop is far from home
										9			Traffic congestion is common
										10			Public transportation (bus/train) is crowded
										11			No traffic light OR traffic light is not working
										12			Electricity outage
										13			Accident involving electricity shock in neighborhood
										0			None of above
	Q20	Q21	Q31	Q31	Q27	Q19	Q19	Q19			All	MA	Please select all items that you own in your household.
										1			Water service/supply
										2			Electric lamp/bulb
										3			Gas lamp
										4			Microwave
										5			Gas stove/Gas range
										6			Fridge
										7			Air condition
										8			Fan/Electric fan
										9			Television
										10			Radio
										11			Washing machine
										12			Flush toilet
										13			Shower/Bath tab
										14			Car
										15			Motor Bike/Scooter
										16			Bicycle
										17			Animals for transportation
										18			Mobile phone/Smartphone
										19			Landline phone
										20			Personal computer
										21			Internet access
										0		exclusive	None of above
													Now we will ask about your living environment.
	Q21	Q22	Q32	Q32	Q28	Q20	Q20	Q20			All	MA	Please select all items that you are dissatisfied with.
	-	Q22SQ1	Q32SQ1	Q32SQ1	Q28SQ1	Q20SQ1	Q20SQ1	Q20SQ1			Q20=1-20	SA	Please select an item that you are most dissatisfied with out of items that you have chosen in the previous question.
	-	Q22SQ2	Q32SQ2	Q32SQ2	Q28SQ2	Q20SQ2	Q20SQ2	Q20SQ2			Q20=1-20	SA	Please select an item that you are second most dissatisfied with out of items that you have chosen in the previous question.
	-	Q22SQ3	Q32SQ3	Q32SQ3	Q28SQ3	Q20SQ3	Q20SQ3	Q20SQ3			Q20=1-20	SA	Please select an item that you are third most dissatisfied with out of items that you have chosen in the previous question.
										1			Spaciousness of home
										2			Condition of electricity supply
										3			Condition of gas supply
										4			Condition of water supply / sewerage system
										5			Condition of Kerosene/Gasoline supply
										6			Pavement condition of public road
										7			Traffic congestion of public road
										8			Access to the public transportation (Bus/Railroad/Water transportation)
										9			Congestion inside of public transportation
										10			Traffic control situation by signals/personnel
										11			Commuting form
										12			Food supply
										13			Congestion in city center
										14			Public/community facilities
										15			Medical facilities (Access/Service quality)
										16			Disaster prevention at locality
										17			Landscape/Scenery
										18			Noise level
										19			Air pollution
										20			Quality of domestic water
										21			Surrounding green
										0			None of above
	Q23	Q23	Q33	Q33	Q29	Q21	Q21	Q20SQ4			Q20=1-20	MA	Out of all items that you are dissatisfied with, please select all items that you feel that it would NOT improve in near future.
										0			None of above
	Q15	Q16	Q34	Q34	Q30	Q22	Q22	Q21			All	SA	How livable is your neighborhood?
										5			Very livable
										4			Moderately livable
										3			Neither
										2			Moderately not livable
										1			Not livable
	Q30	Q30	Q35	Q35	Q31	Q23	Q23	Q22			All	SA	How attached are you to your local community?
										5			Completely attached
										4			Slightly attached
										3			Neither
										2			Slightly detached
										1			Completely detached
	Q31	Q31	Q36	Q36	Q32	Q24	Q24	Q23			All	SA	How often do you participate in community activities?
													Note: community activities include below. -Residents' association, neighborhood associations, women's associations, the elderly Association, Youth Association, Children Association, etc. - Town planning, the elderly and disabled person welfare and child care, sports coaching, beautification, crime and disaster prevention, environment activities, international cooperation, advocacy, etc.
										1			Few times in a year
										2			One day per month
										3			2-3 days per month
										4			One day per week
										5			2-3 days per week
										6			More than 4 days a week
										0			Do not participate at all
	Q45	Q44	Q37	Q37	Q33	Q25	Q25	Q24			All	SA	Please tell us about safety of your neighborhood.
										4			Very safe
										3			Moderately safe
										2			Slightly dangerous
										1			Very dangerous
										0			Do not know
	Q46	Q45	Q38	Q38	Q34	Q26	Q26	Q25			All	MA	Please select items that describe what happened recently in neighborhood or description of people around you.
										1			Theft/Stealing
										2			Fraud
										3			Murder
										4			Terrorism
										5			Suicide
										6			Gang violence/Gang assault
										7			Privacy violation by Police/Military
										8			Racial discrimination
										9			Gender discrimination
										10			Drug trafficking
										11			Owner of gun(s)/rifle(s)
										12			Abortion
										13			Prostitution
										14			Pregnancy/delivery and/or of unmarried woman (women)
										15			Rape
										16			Bribing/Corruption
										17			Child abuse
										18			Domestic violence
										19			Single parent
										20			Homosexual
										0		exclusive	None of above
Health													Now, we will ask about your recent life
Mental health	Q24	Q24	Q39	Q39	Q35	Q27	Q27	Q26			All	Each SA	Please select one which is the most applicable. Have you recently
				Q39_1	Q35_1	Q27_1	Q27_1	Q26_1	1				been able to concentrate on whatever you are doing?
										4			Better than usual
										3			Same as usual
										2			Less than usual
										1			Much less than usual
				Q39_2	Q35_2	Q27_2	Q27_2	Q26_2	2				lost much sleep over worry?
										4			Not at all
										3			No more than usual
										2			Rather more than usual
										1			Much more than usual
				Q39_3	Q35_3	Q27_3	Q27_3	Q26_3	3				felt that you are playing a useful part in things?
										4			More so than usual
										3			Same as usual
										2			Less so than usual
										1			Much less than usual
				Q39_4	Q35_4	Q27_4	Q27_4	Q26_4	4				felt capable of making decisions about things?
										4			More so than usual
										3			Same as usual
										2			Less so than usual
										1			Much less than usual
				Q39_5	Q35_5	Q27_5	Q27_5	Q26_5	5				felt constantly under strain?
										4			Not at all
										3			No more than usual
										2			Rather more than usual
										1			Much more than usual
				Q39_6	Q35_6	Q27_6	Q27_6	Q26_6	6				felt you could not overcome your difficulties?
										4			Not at all
										3			No more than usual
										2			Rather more than usual
										1			Much more than usual
				Q39_7	Q35_7	Q27_7	Q27_7	Q26_7	7				been able to enjoy your normal day-to-day activities?
										4			More so than usual
										3			Same as usual
										2			Less so than usual
										1			Much less than usual
				Q39_8	Q35_8	Q27_8	Q27_8	Q26_8	8				been able to face up to your problems?
										4			More so than usual
										3			Same as usual
										2			Less so than usual
										1			Much less than usual
				Q39_9	Q35_9	Q27_9	Q27_9	Q26_9	9				been feeling unhappy and depressed?
										4			Not at all
										3			No more than usual
										2			Rather more than usual
										1			Much more than usual
				Q39_10	Q35_10	Q27_10	Q27_10	Q26_10	10				been losing confidence in yourself?
										4			Not at all
										3			No more than usual
										2			Rather more than usual
										1			Much more than usual
				Q39_11	Q35_11	Q27_11	Q27_11	Q26_11	11				been thinking of yourself as a worthless person?
										4			Not at all
										3			No more than usual
										2			Rather more than usual
										1			Much more than usual
				Q39_12	Q35_12	Q27_12	Q27_12	Q26_12	12				been feeling reasonably happy, all things considered?
										4			More so than usual
										3			Same as usual
										2			Less so than usual
										1			Much less than usual
													Now, we will ask about information source.
Information medium	Q32	Q32	Q40	Q40	Q36	Q28	Q28	Q27			All	MA	Please select all sources that you obtain general information.
										1			Local newspaper (paper based)
										2			National or international newspaper (paper based)
										3			Informational magazine (paper based)
										4			Entertainment magazine (paper based)
										5			Radio
										6			Television
										7			Books
										8			Brochure made by national/local government
										9			Lecture by an expert
										10			Class in school
										11			At work
										12			Local newspaper (internet service)
										13			National or international newspaper (internet service)
										14			Social networking service (SNS): Twitter, Facebook etc
										15			Other internet
										16			Conversation with friends and/or acquaintances
										0		exclusive	None of above
	Q33	Q33	Q41	Q41	Q37	Q29	Q29	Q28			All	MA	For what objectives do you use different types of media that you have answered to use in the previous question?
										1			Collecting local information
										2			Collecting domestic information
										3			Collecting global information
										4			Collecting information about your personal interests/hobbies
										5			Collecting information related to work
										6			Domestic communication
										7			International communication
										8			Telling/sending information
										9			Other
													Now, we will ask a few questions regarding yourself.
Globalization of daily life	Q34	Q34	Q42	Q42	Q38	Q30	Q30	Q29			All	MA	Please select all items that are applicable.
										1			Have a family member or relatives living abroad.
										2			Have traveled abroad more than three times over past 3 years
										3			Have some foreign friends living in your country
										4			Often watch foreign TV programs
										5			Often communicate with people abroad using internet or email
										6			Work with foreigners or foreign companies.
										0		exclusive	None of above
Partner	F4	F4	F5	F1	F1	F1	F0	F1			All	SA	Do you have a partner living with you?
										1			Yes
										0			No
Marriage	F4	F4	F5	F1	F1	F1	F1	F2			All	SA	Are you married?
										1			Single
										2			Married
										3			Separated/Divorced/Widowed
Children	F5	F5	F6	F2	F2	F2	F2	F3			All	SA	How many children do you have?
										1			1
										2			2
										3			3
										4			4
										5			5
										6			6
										7			7
										8			8
										9			9
										10			10 or more
										0			No children
	F5SQ	F5SQ	F6SQ	F3	F3	F3	F3	F3SQ			Only for F3=1-10	SA	How many children at the age of 6 or below do you have?
										1			1
										2			2
										3			3
										4			4
										5			5
										6			6 or more
										0			No children at the age of 6 or below
	F8	F8	F9	F4	F4	F4	F4	F4			All	SA	How many people do you have in your household? Please answer number of your family members including yourself.
										1			1（Live alone)
										2			2
										3			3
										4			4
										5			5
										6			6
										7			7
										8			8
										9			9
										10			10 or more
Profession	F6	F6	F7	F5	F5	F5	F5	F5			All	SA	Please select your occupation. Please select only one which is the most applicable.
										1			Full time employee
										2			Part time employee
										3			Company owner
										4			Government employee
										5			Professional (such as doctor/ lawyer/ professor)
										6			Self employed
										7			Student
										8			House wife/House husband
										9			Unemployed
										10			Other
													Do not know
	F7	F7	F8	F5SQ2	F5SQ2	F5SQ1	F5SQ1	F5SQ1			Only for F1=1	SA	What is your partner's occupation.
Industry	-	F6SQ	F7SQ	F5SQ１	F5SQ1	F5SQ2	F5SQ2	F5SQ2			F5=1-6、10	SA	Which one of the following industries are you working in?
										1			Agriculture, forestry and fisheries industry
										2			Construction industry
										3			Mining, petroleum and coal industry
										4			Manufacturing industry
										5			Electricity, gas and waterworks industry
										6			Distribution and retail industry
										7			Finance and real estate industry
										8			Transportation industry
										9			Health and medical industry
										10			Telephone and communications (carrier, provider) industry
										11			Education
										12			Mass media
										13			Service industry catering to corporations
										14			Service industry catering to individuals
										15			Government and public sector
										16			Other
	F7	F7	F8	F5SQ2	F5SQ2	F5SQ1	F5SQ1	F5SQ3			F5SQ1=1-6、10	SA	Which one of the following industries are your partner working in?
Income / assets	Q8	Q8_1	Q43_1	F8	F8	F6	F6	F6			All	SA	Please tell us your yearly household income range.
													Please tell us your monthly household income range.
													Please refer to country list
										99
Income / assets	Q8	Q8_2	Q43_2	F9	F9	F7	F7	F7			All	SA	How much assets do you currently own? (including savings, stocks, insurances, bonds and real estates)
													Please refer to country list
										99			Do not know/Do not want to answer
Income / assets	-	Q8_3	Q43_3	F10	F10	F8	F8	F8			All	SA	Please answer the amount of your financial loans and debts.
													Please refer to country list
										98			Do not have financial loans or debts
										99			Do not know/Do not want to answer
	Q29	Q29	Q13	Q13			F9	F9			All	SA	Please select an item that appropriately describes your point of view on your income.
										4			Satisfied
										3			Neither satisfied nor dissatisfied
										2			Dissatisfied
										1			Do not care
										0			Do not know
	Q27	Q27	Q45	F12	F12	F9	F10	F10				Matrix SA	Please select educational back ground of yourself and your family.
				F12_1	F12_1	F9_1	F10_1	F10_1	1		All		Yourself
				F12_2	F12_2	F9_2	F10_2	F10_2	2		All		the highest education level achieved by a parent (by birth or by adoption)
							F10_3	F10_3	3		F1=1		Partner living with you
										1			Never attended school
										2			Dropping out of primary school
										3			Completed primary school
										4			Completed junior high school
										5			Completed high school
										6			Completed professional school
										7			Completed junior college
										8			Completed university/college education
										9			Completed masters education
										10			Completed doctorate education
										11			Other
										0			Do not know
Housing (quality of housing, objective size)	Q14	Q15	Q44	F11	F11	F10	F12	F11			All	SA	Please select an item that describes your housing situation the best.
										1			Apartment/ Mansion (renting)
										2			Apartment/ Mansion (owner)
										3			Single family home (renting)
										4			Single family home (owner)
										5			Other
Religion	F11	F11	F11	F7	F7	F11	F13	F12			All	SA	Please select your religion.
													Please refer to country list
Personality	F10	F10	F10	F6	F6	F12	F14	F13			All	Matrix SA	Please select an item next to each statement to indicate the extent to which you agree or disagree with that statement. You should rate the extent to which the pair of traits applies to you, even if one characteristic applies more strongly than the other.
									-				I see myself as someone who…
				F6_1	F6_1	F12_1	F14_1	F13_1	1				Extraverted, enthusiastic.
				F6_2	F6_2	F12_2	F14_2	F13_2	2				Critical, quarrelsome.
				F6_3	F6_3	F12_3	F14_3	F13_3	3				Dependable, self-disciplined.
				F6_4	F6_4	F12_4	F14_4	F13_4	4				Anxious, easily upset.
				F6_5	F6_5	F12_5	F14_5	F13_5	5				Open to new experience, complex.
				F6_6	F6_6	F12_6	F14_6	F13_6	6				Reserved, quiet.
				F6_7	F6_7	F12_7	F14_7	F13_7	7				Sympathetic, warm.
				F6_8	F6_8	F12_8	F14_8	F13_8	8				Disorganized, careless.
				F6_9	F6_9	F12_9	F14_9	F13_9	9				Clam, emotionally stable.
				F6_10	F6_10	F12_10	F14_10	F13_10	10				Conventional, uncreative
										1			Disagree
										2			Neither agree nor disagree
										3			Agree
Shock experience / schedule	Q1	Q1	Q46	F13	F13	F13	F15	F14			All	MA	Please select all the events that you have experienced until now.
Shock experience (within half a year)		Q1SQ１	Q46SQ1	F13SQ1	F13SQ1	F13SQ1	F15SQ1	F14SQ1			F14=1-21	MA	Please select all the events that you have experienced within 6 months.
Shock experience (those that had a large impact)	Q1	Q1SQ２	Q46SQ2	F13SQ2_1	F13SQ2	F13SQ2	F15SQ2	F14SQ2			F14=1-21	MA	Please select the big events that have changed how you think and/or view life.
										1			Starting work
										2			Resignation
										3			Retirement
										4			Laid off/Discharged
										5			Job-change
										6			Promotion
										7			An increase in income
										8			A decrease in income
										9			Surgery
										10			Divorce or separation
										11			Marriage
										12			Childbirth
										13			Pregnancy
										14			Moving
										15			Starting to live on your own
										16			New access to electricity, gas, water utilities, internet and transportation
										17			Accident
										18			Disaster
										19			Death of a person (s) who you care about.
										20			Illness
										21			Victim of crime
										0			None of above
Shock experience (those that had a large impact)	Q1	Q1SQ3	Q46SQ3	F14	F14	F14	F16	F15			All	MA	Please select all the events that you expect to occur with in next 6 months.
										1			Starting work
										2			Resignation
										3			Retirement
										4			Laid off/Discharged
										5			Job-change
										6			Promotion
										7			An increase in income
										8			A decrease in income
										9			Surgery
										10			Divorce or separation
										11			Marriage
										12			Childbirth
										13			Pregnancy
										14			Moving
										15			Starting to live on your own
										16			New access to electricity, gas, water utilities, internet and transportation
										0			None of above
Life time				Q16-1	F15	F15	F17	F16			All	SA	How many days do you work or go to school per week?
										0			Do not commute/working at home
										1			1day
										2			2days
										3			3days
										4			4days
										5			5days
										6			6days
										7			7days
Commuting form				Q16-2	F16	F16	F18	F16SQ1			F16=1-7	MA	Which means do you use when commuting?
										1			Car
										2			Motorcycle
										3			Bicycle
										4			Bus
										5			Train
										6			On foot
										7			Other
				Q16-3	F17	F17	F19	F16SQ2			F16SQ1=1, 2, 4	SA	How many days are you caught in a traffic jam during the commute?
										0			Not caught in a traffic jam
										1			1day
										2			2days
										3			3days
										4			4days
										5			5days
										6			6days
										7			7days
	Q26	Q26	Q16	Q16	F18	F18	F20	F17			All	Matrix SA	Please tell us about your average working day and holiday. Please select average hours that you spend on each item. Also please tell us your ideal hours that you would like to spend on each item.
									-				Work day
				Q16_1_1	F18_1_1	F18_1_1	F20_1_1	F17_1_1	1				Working or school hours
				Q16_1_2	F18_1_2	F18_1_2	F20_1_2	F17_1_2	2				Commuting time with traffic congestion
				Q16_1_2	F18_1_3	F18_1_3	F20_1_3	F17_1_3	3				Commuting time without traffic congestion
					F18_1_4	F18_1_4	F20_1_4	F17_1_4	4				Housework / Child care
				Q16_1_3	F18_1_5	F18_1_5	F20_1_5	F17_1_5	5				Sleeping
									-				Ideal work day
				Q16_2_1	F18_2_1	F18_2_1	F20_2_1	F17_2_1	1				Working or school hours
				Q16_2	F18_2_2	F18_2_2	F20_2_2	F17_2_2	2				Commuting time
					F18_2_4	F18_2_4	F20_2_4	F17_2_4	3				Housework / Child care
				Q16_2_3	F18_2_5	F18_2_5	F20_2_5	F17_2_5	4				Sleeping
									-				Holiday
					F18_3_1	F18_3_1	F20_3_1	F17_3_1	1				Housework / Child care
				Q16_3	F18_3_2	F18_3_2	F20_3_2	F17_3_2	2				Sleeping
									-				Ideal holiday
					F18_4_1	F18_4_1	F20_4_1	F17_4_1	1				Housework / Child care
				Q16_4	F18_4_2	F18_4_2	F20_4_2	F17_4_2	2				Sleeping
										0			0 hours
										1			Less than 1 hour
										2			1 hour to less than 2 hours
										3			2 hours to less than 3 hours
										4			3 hours to less than 4 hours
										5			4 hours to less than 5 hours
										6			5 hours to less than 6 hours
										7			6 hours to less than 7 hours
										8			7 hours to less than 8 hours
										9			8 hours to less than 9 hours
										10			9 hours to less than 10 hours
										11			10 hours to less than 11 hours
										12			11 hours to less than 12 hours
										13			12 hours or more

## Sheet: Country list
■ Check the following questions by country																						■Check the items for each country in the questions below
Question																						Question
		1	2	3	4	5	6	7	8	9	10	11	12	13	14	15	16	17	18	19	20			21	22	23	24	25	26	27	28	29	30	31	32	33	34	35	36	37	38	39	40	41	42
		Japan	Thailand	Malaysia	Indonesia	Singapore	Viet Nam (Web)	Philippines	Mexico	Venezuela	Chile	Brazil	Colombia	South Africa	India (Web)	Myanmar(F-t-F)	Indonesia(F-t-F)	Viet Nam (F-t-F)	India (F-t-F) Mumbai rural	India (F-t-F) Mumbai slum	India (F-t-F) Goa			Kazakhstan(F-t-F)	Mongolia(F-t-F)	Egypt(F-t-F)	Russia(Web)	China	Australia	USA	Germany	UK	France	Spain	Italy	Sweden	Canada	Netherlands	Greece	Turkey	Hungary	Poland	Czech	Romania	Sri Lanka
		郵便番号																												Zip code
		都道府県																												Prefecture/ State
		市区町村																												City
		町域																												Street address
S3	Residence																					S3	Residence			※The code system is as follows. Be careful
	1	Hokkaido	Amnat Charoen	Johor	Aceh	Central Region	An Giang	Abra	Aguascaliente	Amazonas	Aisén	Acre	Amazonas	Eastern Cape	Andaman & Nicobar Islands	Pazuntaung (101)	-	Phước Thạnh	It is a small village	Ghatla Village Chembur	Assodem		1	Alatauskiy	Khan-Uul	(101)Al-Qahirah (Cairo): 15 Mayu (15th of May City)	Astrakhan region	Beijing	Australian Capital Territory	Alabama	Baden-Wurttemberg	East of England	Alsace-Champagne-Ardenne-Lorraine	Álava	Abruzzo	Blekinge	Alberta	Drenthe	Aegean North	Adana	Bács-Kiskun	dolnośląski	Region Střední Čechy	Bucuresti	Only Colombo
	2	Aomari	Ang Thong	Kedah	Bali	East Region	Bà Rịa - Vũng Tàu	Agusan del Norte	Baja California	Anzoátegui	Antártica Chilena	Alagoas	Antioquia	Free State	Andhra Pradesh	Lanmadaw (102)	CIPICUNG (CIJERUK/102)	Phước Hiệp		Lebur Camp Matunga	Amone		2	Almalinskiy	Baganuur	(102)Al-Qahirah (Cairo): Abdin	Adygea republic	Jilin	Jervis Bay Territory	Alaska	Bavaria	East Midlands	Aquitaine-Limousin-Poitou-Charentes	Albacete	Aosta Valley	Dalarna	British Columbia	Flevoland	Aegean South	Adıyaman	Baranya	kujawsko-pomorski	Region Hradec Králové	JUDETUL ALBA
	3	Iwate	Ayutthaya	Kelantan	Bangka-Belitung	North Region	Bạc Liêu	Agusan del Sur	Baja California Sur	Apure	Antofagasta	Amazonas	Arauca	Gauteng	Arunachal Pradesh	Thakayta (403)	TAJUR HALANG (CIJERUK/103)	Thái Mỹ		Prtiksha Nagar Sion Koliwada	Assolna		3	Auezovskiy	Bayanzurkh	(103)Al-Qahirah (Cairo): Ad-Darb al-Ahmar	Amur region	Hunan	Northern Territory	Arizona	Berlin	Greater London	Auvergne-Rhône-Alpes	Alicante	Apulia	Gävleborg	Manitoba	Friesland	Attica	Afyonkarahisar	Békés	łódzki	Region Karlovy Vary	JUDETUL ARAD
	4	Miyagi	Bangkok	Kuala Lumpur	Banten	North-East Region	Bắc Kạn	Aklan	Campeche	Aragua	Arauco	Amapá	Atlántico	KwaZulu-Natal	Assam	Dagon Myothit(South) (404)	PALASARI (CIJERUK/104)	Trung Lập Thượng		Sardar Nagar GTB Nagar	Bali		4	Bostandikskiy	Nalaikh	(104)Al-Qahirah (Cairo): Ain Schams	Altai Republic	Sichuan	New South Wales	Arkansas	Brandenburg	North East England	Bourgogne-Franche-Comté	Almería	Basilicata	Gotland	New Brunswick	Gelderland	Crete	Ağrı	Borsod-Abaúj-Zemplén	lubelski	Region Liberec	JUDETUL ARGES
	5	Akita	Bueng Kan	Labuan	Bengkulu	West Region	Bắc Giang	Albay	Coahuila de Zaragoza	Barinas	Arica	Bahia	Bogotá	Limpopo Province	Bihar	Dagon Myothit(North) (405)	CIPELANG (CIJERUK/105)	Trung Lập Hạ		Sardar Nagar 2 Sion	Betora		5	Zhetysuskiy	Bayangol	(105)Al-Qahirah (Cairo): Al-Azbakiyah (Azbakeya)	Altai region	Chongqing	Queensland	California	Bremen	North West England	Bretagne	Asturias	Calabria	Halland	Newfoundland and Labrador	Groningen	Epirus	Amasya	Budapest	lubuski	Moravsko-slezský region	JUDETUL BACAU
	6	Yamagata	Buriram	Malacca	Gorontalo		Bắc Ninh	Antique	Colima	Bolívar	Biobío	Ceará	Bolívar	Mpumalanga	Chandigarh	Hlegu (506)	TUGU UTARA (CISARUA/206)			Chunabhatti Sion	Bicholim		6	Medeuskiy	Sukhbaatar	(106)Al-Qahirah (Cairo): Al-Basatin	Arkhangelsk region	Fujian	South Australia	Colorado	Hamburg	South East England	Centre-Val de Loire	Ávila	Campania	Jämtland	Nova Scotia	Limburg	Greece Central	Ankara	Csongrád	małopolski	Region Olomouc	JUDETUL BIHOR
	7	Fukushima	Chainat	Negeri Sembilan	D.K.I.Jakarta Raya		Bến Tre	Apayao	Chiapas	Capital District	Cachapoal	Distrito Federal	Boyacá	North West	Chhattisgarh	Thanlyin (507)	CITEKO (CISARUA/207)			Sardar Nagar 4 Sion	Birondem		7	Turksibskiy	Chingeltei	(107)Al-Qahirah (Cairo): Al-Jamaliyah	Ivanovo region	Guangdong	Tasmania	Connecticut	Hesse	South West England	Corse	Badajoz	Emilia-Romagna	Jönköping	Ontario	Noord-Brabant	Greece West	Antalya	Fejér	mazowiecki	Region Pardubice	JUDETUL BISTRITA-NASAUD
	8	Ibaragi	Chaiyaphum	Pahang	Jambi		Bình Dương	Aurora	Chihauhau	Carabobo	Capitan Prat	Espírito Santo	Caldas	Northern Cape	Dadra & Nagar Havel	Mingala Taungnyunt (208)	CIBEUREUM (CISARUA/208)			Shivaji Nagar Govandi	Bombai		8	Nauryzbayskiy	Bagakhangai	(108)Al-Qahirah (Cairo): Al-Khalifa	Irkutsk region	Guizhou	Victoria	Delaware	Lower Saxony	West Midlands county	Île-de-France	Barcelona	Friuli-Venezia Giulia	Kalmar	Prince Edward Island	Noord-Holland	Ionian Islands	Artvin	Győr-Moson-Sopron	opolski	Region Plzeň	JUDETUL BOTOSANI
	9	Tochigi	Chanthaburi	Penang	Jawa Barat		Bình Định	Basilan	Distrito Federal	Cojedes	Cardenal Caro	Goiás	Caquetá	Western Cape	Daman & Diu	Kyimyindine (209)	TUGU SELATAN (CISARUA/209)			Nityanand Nagar Ghatkoper(w)	Borim		9		Songinokhairkhan	(109)Al-Qahirah (Cairo): Al-Maadi (Maadi)	Ingushetia Republic	Hainan	Western Australia	Florida	Mecklenburg-West Pomerania	Yorkshire and the Humber	Languedoc-Roussillon-Midi-Pyrénées	Burgos	Lazio	Kronoberg	Quebec	Overijssel	Macedonia Central	Aydın	Hajdú-Bihar	podkarpacki	Region hlavního města Prahy	JUDETUL BRAILA
	10	Gunma	Chiang Mai	Perak	Jawa Tengah		Bình Phước	Bataan	Durango	Delta Amacuro	Cauquenes	Maranhão	Casanare		Delhi	Sangyoung (210)	BATU LAYANG (CISARUA/210)			Tanaji Chowk Kurla (w)	Calem		10			(110)Al-Qahirah (Cairo): Al-Marj (El Marg)	Volgograd region	Zhejiang	Ashmore and Cartier Islands	Georgia	North Rhine-Westphalia	SCOTLAND	Nord-Pas-de-Calais-Picardie	Cáceres	Liguria	Norrbotten	Saskatchewan	Utrecht	Macedonia East and Thrace	Balıkesir	Heves	podlaski	Region Jižní Čechy	JUDETUL BRASOV
	11	Saitama	Chiang Rai	Perlis	Jawa Timur		Bình Thuận	Batanes	Guanajuato	Falcón	Cautín	Minas Gerais	Cauca		Goa	Hline (211)	SUKANEGARA (JONGGOL/311)			Jaiydeep Colony Nahur	Caranzol		11			(111)Al-Qahirah (Cairo): Al-Matariyah (Matariyyah)	Vologda Region	Heilongjiang	Australian Antarctic Territory	Hawaii	Rhineland-Palatinate	WALES	Normandie	Cádiz	Lombardy	Örebro	Northwest Territories	Zeeland	Macedonia West	Bilecik	Jász-Nagykun-Szolnok	pomorski	Region Jižní Morava	JUDETUL BUZAU
	12	Chiba	Chachoengsao	Putrajaya	Kalimantan Barat		Cà Mau	Batangas	Guerrero	Guárico	Chacabuco	Mato Grosso do Sul	Cesar		Gujarat	Bahan (212)	CIBODAS (JONGGOL/312)			Ambedkar Nagar Vidhyavihar	Carapur		12			(112)Al-Qahirah (Cairo): Al-Muski	Voronezh region	Anhui	Christmas Island	Idaho	Saarland	NORTHERN IRELAND	Pays de la Loire	Cantabria	Marche	Östergötland	Yukon	Zuid-Holland	Mount Athos	Bingöl	Komárom-Esztergom	śląski	Region Ústí nad Labem	JUDETUL CALARASI
	13	Tokyo	Chonburi	Sabah	Kalimantan Selatan		Cao Bằng	Benguet	Hidalgo	Lara	Chañaral	Mato Grosso	Chocó		Haryana	Hlinethaya (313)	SINGASARI (JONGGOL/313)			Sai Nagar Bhandup(e)	Chaudi		13			(113)Al-Qahirah (Cairo): Al-Qahirah al-Jadidah 1 (New Cairo)	Udmurtia Republic	Inner Mongolia	Cocos (Keeling) Islands	Illinois	Saxony		Provence-Alpes-Côte d'Azur	Castellón	Molise	Skåne	Nunavut		Peloponnese	Bitlis	Nógrád	świętokrzyski	Region Vysočina	JUDETUL CARAS-SEVERIN
	14	Kanagawa	Chumphon	Sarawak	Kalimantan Tengah		Cần Thơ	Biliran	Jalisco	Mérida	Chiloé	Pará	Córdoba		Himachal Pradesh	Thingangyun (314)	SUKASIRNA (JONGGOL/314)			Kokan Nagar Bhandup(w)	Codli		14			(114)Al-Qahirah (Cairo): Al-Qahirah al-Jadidah 2 (New Cairo)	Vladimir region	Hongkong	Coral Sea Islands	Indiana	Saxony-Anhalt			Ciudad Real	Piedmont	Södermanland			Thessaly	Bolu	Pest	warmińsko-mazurski	Region Zlín	JUDETUL CLUJ
	15	Nigata	Kalasin	Selangor	Kalimantan Timur		Đà Nẵng	Bohol	México	Miranda	Choapa	Paraíba	Cundinamarca		Jammu & Kashmir	North Okkalapa (315)	BALEKAMBANG (JONGGOL/315)			Karve Nagar Kanjur Marg (e)	collamba		15			(115)Al-Qahirah (Cairo): Al-Qahirah al-Jadidah 3 (New Cairo)	Ulyanovsk region	Shandong	Heard Island and McDonald Islands	Iowa	Schleswig-Holstein			Córdoba	Sardinia	Stockholm				Burdur	Somogy	wielkopolski		JUDETUL CONSTANTA
	16	Toyama	Kamphaeng Phet	Terengganu	Kalimantan Utara		Đắk Lắk	Bukidnon	Michoacán de Ocampo	Monagas	Coihaique	Pernambuco	Guainía		Jharkhand	Insein (316)	BENDUNGAN (JONGGOL/316)			Maharashtra Nagar Kanjur Marg(e)	Colvale		16			(116)Al-Qahirah (Cairo): Al-Waili	Primorsky Krai	Yunnan	Norfolk Island	Kansas	Thuringia			La Coruña	Sicily	Uppsala				Bursa	Szabolcs-Szatmár-Bereg	zachodniopomorski		JUDETUL COVASNA
	17	Ishikawa	Kanchanaburi		Kepulauan Riau		Đắk Nông	Bulacan	Morelos	Nueva Esparta	Colchagua	Piauí	Guaviare		Karnataka		SIRNAGALIH (JONGGOL/317)			BDD Chawl Worli	Cotorem		17			(117)Al-Qahirah (Cairo): An-Nuzhah	Omsk region	Gansu		Kentucky				Cuenca	Tuscany	Värmland				Çanakkale	Tolna			JUDETUL DAMBOVITA
	18	Fukui	Khon Kaen		Lampung		Đồng Nai	Cagayan	Nayarit	Portuguesa	Concepción	Paraná	Huila		Kerala		SUKAMAJU (JONGGOL/318)			BDD Chawl Naigaon Dadar(e)	Curdi		18			(118)Al-Qahirah (Cairo): Ash-Sharabiyah	Oryol Region	Tibet		Louisiana				Gerona	Trentino-Alto Adige/Südtirol	Västerbotten				Çankırı	Vas			JUDETUL DOLJ
	19	Yamanashi	Krabi		Maluku		Đồng Tháp	Camarines Norte	Nuevo León	Sucre	Copiapó	Rio de Janeiro	La Guajira		Lakshadweep		WENINGGALIH (JONGGOL/319)			BIT Chawl Lower Parel	Curti		19			(119)Al-Qahirah (Cairo): Ash-Shruq	Orenburg region	Macau		Maine				Granada	Umbria	Västernorrland				Çorum	Veszprém			JUDETUL GALATI
	20	Nagano	Lampang		Maluku Utara		Điện Biên	Camarines Sur	Oaxaca	Táchira	Cordillera	Rio Grande do Norte	Magdalena		Madhya Pradesh		SINGAJAYA (JONGGOL/320)			BIT Chawl Mumbai Central	Dabal		20			(120)Al-Qahirah (Cairo): As-Sajil	Kabardino-Balkar Republic	Jiangxi		Maryland				Guadalajara	Veneto	Västmanland				Denizli	Zala			JUDETUL GIURGIU
	21	Gifu	Lamphun		Nusa Tenggara Barat		Gia Lai	Camiguin	Puebla	Trujillo	Curicó	Rondônia	Meta		Maharashtra		CIBALUNG (CIJERUK/121)			Shastri Nagar Mahalaxmi	Dongor		21			(121)Al-Qahirah (Cairo): As-Salam	Kamchatka Krai	Jiangsu		Massachusetts				Guipúzcoa		Västra Götaland				Diyarbakır				JUDETUL GORJ
	22	Shizuoka	Loei		Nusa Tenggara Timur		Hà Giang	Capiz	Querétaro Arteaga	Vargas	El Loa	Roraima	Nariño		Manipur (excl. 3 sub-divisions)					Umarkhadi Sandhurst Road	Gangem		22			(122)Al-Qahirah (Cairo): As-Sayidah Zaynab	Karachay-Cherkess Republic	Guangxi Zhuang		Michigan				Huelva						Edirne				JUDETUL HARGHITA
	23	Aichi	Lopburi		Papua		Hà Nam	Catanduanes	Quintana Roo	Yaracuy	Elqui	Rio Grande do Sul	Norte de Santander		Meghalaya					BIT Chawl Byculla(w)	Gullem		23			(123)Al-Qahirah (Cairo): At-Tebin	Kaliningrad region	Shanghai		Minnesota				Huesca						Elazığ				JUDETUL HUNEDOARA
	24	Mie	Mae Hong Son		Papua Barat		Hà Nội	Cavite	San Luis Potosí	Zulia	General Carrera	Santa Catarina	Putumayo		Mizoram					BIT Chawl Love Lane Byculla(e)	Jaqui		24			(124)Al-Qahirah (Cairo): Az-Zahir	Kaluga region	Liaoning		Mississippi				Islas Baleares						Erzincan				JUDETUL IALOMITA
	25	Shiga	Maha Sarakham		Riau		Hà Tĩnh	Cebu	Sinaloa		Huasco	Sergipe	Quindío		Nagaland					MHB Colony Dahisar	Khadde		25			(125)Al-Qahirah (Cairo): Az-Zamalik (Zamalek)	Kalmykia Republic	Hebei		Missouri				Jaén						Erzurum				JUDETUL IASI
	26	Kyoto	Mukdahan		Sulawesi Barat		Hải Dương	Compostela Valley	Sonora		Iquique	São Paulo	Risaralda		Odisha					Qurter Road No-3 Boriwali (e)	Maem		26			(126)Al-Qahirah (Cairo): Az-Zawiyah al-hamra	Karelia republic	Shanxi		Montana				León						Eskişehir				JUDETUL ILFOV
	27	Osaka	Nakhon Sawan		Sulawesi Selatan		Hải Phòng	Cotabato	Tabasco		Isla de Pascua	Tocantins	San Andrés y Providencia		Puducherry					Malad Kurar Village(e)	Majorda		27			(127)Al-Qahirah (Cairo): Az-Zaytun (Zeitoun)	North Ossetia republic Napa	Tianjin		Nebraska				Lérida						Gaziantep				JUDETUL MARAMURES
	28	Hyogo	Nakhon Nayok		Sulawesi Tengah		Hòa Bình	Davao del Norte	Tamaulipas		Limarí		Santander		Punjab					Rani Sati Marg Malad(e)	Mangal		28			(128)Al-Qahirah (Cairo): Bab ash-Shariyah	Kirov region	Xinjiang Uyghurs		Nevada				Lugo						Giresun				JUDETUL MEHEDINTI
	29	Nara	Nakhon Pathom		Sulawesi Tenggara		Hậu Giang	Davao del Sur	Tlaxcala		Linares		Sucre		Rajasthan					Jawahar Nagar Goregaon(w)	Mardol		29			(129)Al-Qahirah (Cairo): Badr	Krasnodar region	Hubei		New Hampshire				Madrid						Gümüşhane				JUDETUL MURES
	30	Wakayama	Nakhon Phanom		Sulawesi Utara		Hưng Yên	Davao Occidental	Veracruz Llave		Llanquihue		Tolima		Sikkim					Bandrekar Wadi Jogeshwari(e)	Margao		30			(130)Al-Qahirah (Cairo): Bulaq	Krasnoyarsk region	Shaanxi		New Jersey				Málaga						Hakkâri				JUDETUL NEAMT
	31	Tottori	Nakhon Ratchasima		Sumatera Barat		TP. Hồ Chí Minh	Davao Oriental	Yucatán		Los Andes		Valle del Cauca		Tamil Nadu					Pratap Nagar Jogeshwari(e)	Melauli		31			(131)Al-Qahirah (Cairo): Hadaiq al-Qubbah	Republic of Crimea	Qinghai		New Mexico				Murcia						Hatay				JUDETUL OLT
	32	Shimane	Nakhon Si Thammarat		Sumatera Selatan		Khánh Hòa	Dinagat Islands	Zacatecas		Magallanes		Vaupés		Tripura					Motilal Nagar Goregaon(w)	Moissal		32			(132)Al-Qahirah (Cairo): hulwan (Helwan)	Kurgan region	Ningxia		New York				Navarra						Isparta				JUDETUL PRAHOVA
	33	Okayama	Nan		Sumatera Utara		Kiên Giang	Eastern Samar			Maipo		Vichada		Uttar Pradesh					Shradhanand road Ville Parle	Nundem		33			(133)Al-Qahirah (Cairo): Madinat an-Nasr 1 (Nasr City)	Kursk region	Henan		North Carolina				Orense						Mersin				JUDETUL SALAJ
	34	Hiroshima	Narathiwat		D.I.Yogyakarta		Kon Tum	Guimaras			Malleco				Uttaranchal					Neharu Nagar Ville Parle(w)	Old Goa		34			(134)Al-Qahirah (Cairo): Madinat an-Nasr 2 (Nasr City)	Kemerovo region			North Dakota				Palencia						Istanbul				JUDETUL SATU MARE
	35	Yamaguchi	Nong Bua Lamphu				Lai Châu	Ifugao			Marga Marga				West Bengal					Shahu Nagar Mahim(e)	Orgao		35			(135)Al-Qahirah (Cairo): Misr al-Jadidah (Heliopolis)	Kostomskaya area			Ohio				Las Palmas						İzmir				JUDETUL SIBIU
	36	Tokushima	Nong Khai				Lào Cai	Ilocos Norte			Melipilla				Other					Telli Galli Andheri(e)	Oxel		36			(136)Al-Qahirah (Cairo): Misr al-Qadimah (Old Cairo)	Komi Republic			Oklahoma				Pontevedra						Kars				JUDETUL SUCEAVA
	37	Kagawa	Nonthaburi				Lạng Sơn	Ilocos Sur			Ñuble									Koldongri Andheri(e)	Pale		37			(137)Al-Qahirah (Cairo): Monshat Nasr (Manshiyat Naser)	Sakha Republic			Oregon				La Rioja						Kastamonu				JUDETUL TELEORMAN
	38	Ehime	Pathum Thani				Lâm Đồng	Iloilo			Osorno									Gundavali Gavthan Andheri(e)	Paroda		38			(138)Al-Qahirah (Cairo): Qasr an-Nil	Transbaikal region			Pennsylvania				Salamanca						Kayseri				JUDETUL TIMIS
	39	Kpchi	Pattani				Long An	Isabela			Palena									Beharam pada Bandra (e)	Ponda		39			(139)Al-Qahirah (Cairo): Rud al-Faraj (Rod El Farag)	Sakhalin Region			Rhode Island				Segovia						Kırklareli				JUDETUL TULCEA
	40	Fukuoka	Phang Nga				Nam Định	Kalinga			Parinacota									Government Colony Bandra(e)	Quepem		40			(140)Al-Qahirah (Cairo): Shubra	Samara Region			South Carolina				Sevilla						Kırşehir				JUDETUL VALCEA
	41	Saga	Phrae				Nghệ An	Laguna			Petorca										Rivona		41			(141)Al-Qahirah (Cairo): turah (Tura)	Saratov region			South Dakota				Soria						Kocaeli				JUDETUL VASLUI
	42	Nagasaki	Phattalung				Ninh Bình	Lanao del Norte			Quillota										Salauli		42			(201)Al-Jizah (Giza): Ad-Duqi	St. Petersburg			Tennessee				Tarragona						Konya				JUDETUL VRANCEA
	43	Kumamoto	Phayao				Ninh Thuận	Lanao del Sur			Ranco										Sanguem		43			(202)Al-Jizah (Giza): Al-Ahram	Sverdlovsk region			Texas				Santa Cruz de Tenerife						Kütahya
	44	Oita	Phetchabun				Phú Thọ	La Union			San Antonio										Siranguli		44			(203)Al-Jizah (Giza): Al-Ajuzah	Stavropol region			Utah				Teruel						Malatya
	45	Miyazaki	Phetchaburi				Phú Yên	Leyte			San Felipe de Aconcagua										sonauli		45			(204)Al-Jizah (Giza): Al-Ayyat	Smolensk region			Vermont				Toledo						Manisa
	46	Kagoshima	Phichit				Quảng Bình	Maguindanao			Santiago										Sulcorna		46			(205)Al-Jizah (Giza): Al-Badrashayn (Badrshein)	Sevastopol			Virginia				Valencia						Kahramanmaraş
	47	Okinawa	Phitsanulok				Quảng Nam	Marinduque			Talagante										Suria		47			(206)Al-Jizah (Giza): Al-hawamidiyah	Dagestan Republic			Washington				Valladolid						Mardin
	48		Phuket				Quảng Ngãi	Masbate			Talca										Talauli		48			(207)Al-Jizah (Giza): Al-Jizah (Giza)	Tatarstan republic			West Virginia				Vizcaya						Muğla
	49		Prachinburi				Quảng Ninh	Metropolitan Manila			Tamarugal										Tivim		49			(208)Al-Jizah (Giza): Al-Umraniyah	Tambov Region			Wisconsin				Zamora						Muş
	50		Prachuap Khiri Khan				Quảng Trị	Misamis Occidental			Tierra del Fuego										Usgao		50			(209)Al-Jizah (Giza): Al-Wahat al-Bahariyah	Chechen Republic			Wyoming				Zaragoza						Nevşehir
	51		Ranong				Sóc Trăng	Misamis Oriental			Tocopilla										Vadem		51			(210)Al-Jizah (Giza): Al-Warraq	Chelyabinsk region			Washington, D.C.				Ceuta						Niğde
	52		Ratchaburi				Sơn La	Mountain			Última Esperanza										Vagona		52			(211)Al-Jizah (Giza): Ash-Shaykh Zayed (Sheikh Zayed City)	Chuvash Republic							Melilla						Ordu
	53		Rayong				Tây Ninh	Negros Occidental			Valdivia										Velguem		53			(212)Al-Jizah (Giza): As-saff	Chukotka Autonomous Okrug													Rize
	54		Roi Et				Thái Bình	Negros Oriental			Valparaíso										Velinga		54			(213)Al-Jizah (Giza): Atfih (Atfeh)	Tyumen region													Sakarya
	55		Sa Kaeo				Thái Nguyên	Northern Samar													Verlem		55			(214)Al-Jizah (Giza): Awsim (Ossim)	Tyva Republic													Samsun
	56		Sakon Nakhon				Thanh Hóa	Nueva Ecija															56			(215)Al-Jizah (Giza): BulaQ al-Dakrur	Tver region													Siirt
	57		Samut Prakan				Thừa Thiên - Huế	Nueva Vizcaya															57			(216)Al-Jizah (Giza): Imbabah (Imbaba)	Tula region													Sinop
	58		Samut Sakhon				Tiền Giang	Occidental Mindoro															58			(217)Al-Jizah (Giza): Kirdasah	Tomsk region													Sivas
	59		Samut Songkhram				Trà Vinh	Oriental Mindoro															59			(218)Al-Jizah (Giza): Madinat Sittah Uktubar 1 (6th of October City)	Nizhny Novgorod Region													Tekirdağ
	60		Saraburi				Tuyên Quang	Palawan															60			(219)Al-Jizah (Giza): Madinat Sittah Uktubar 2 (6th of October City)	Nenets Autonomous Okrug													Tokat
	61		Satun				Vĩnh Long	Pampanga															61			(220)Al-Jizah (Giza): EL Mohandsen	Novgorod region													Trabzon
	62		Sisaket				Vĩnh Phúc	Pangasinan															62			(221)Al-Jizah (Giza): Haram	Novosibirsk region													Tunceli
	63		Sing Buri				Yên Bái	Quezon															63			(222)Al-Jizah (Giza): Fisal	Khakassia Republic													Şanlıurfa
	64		Songkhla					Quirino															64			(223)Al-Jizah (Giza): Ard Ellwa	Bashkortostan republic													Uşak
	65		Sukhothai					Rizal															65			(224)Al-Jizah (Giza): Emababa	Khabarovsk region													Van
	66		Suphanburi					Romblon															66			(301)Al-Qalyubyah (Qalyubia): Al-Khankah	Khanty-Mansiysk [7] -Yugra Autonomous Okrug													Yozgat
	67		Surat Thani					Samar															67			(302)Al-Qalyubyah (Qalyubia): Al-Khusus	Pskov region													Zonguldak
	68		Surin					Sarangani															68			(303)Al-Qalyubyah (Qalyubia): Al-Qanatir al-Khayriyah	Buryatia republic													Aksaray
	69		Tak					Siquijor															69			(304)Al-Qalyubyah (Qalyubia): Al-Ubur (El Ubour)	Bryansk region													Bayburt
	70		Trang					Sorsogon															70			(305)Al-Qalyubyah (Qalyubia): Banha	Belgorod region													Karaman
	71		Trat					South Cotabato															71			(306)Al-Qalyubyah (Qalyubia): Kafr Shukr	Perm Region													Kırıkkale
	72		Ubon Ratchathani					Southern Leyte															72			(307)Al-Qalyubyah (Qalyubia): Qaha	Penza region													Batman
	73		Udon Thani					Sultan Kudarat															73			(308)Al-Qalyubyah (Qalyubia): Qalyub	Magadan region													Şırnak
	74		Uthai Thani					Sulu															74			(309)Al-Qalyubyah (Qalyubia): Shubra al-Khaymah 1 (Shubra el-Kheima)	Mari El republic													Bartın
	75		Uttaradit					Surigao del Norte															75			(310)Al-Qalyubyah (Qalyubia): Shubra al-Khaymah 2 (Shubra el-Kheima)	Murmansk region													Ardahan
	76		Yala					Surigao del Sur															76			(311)Al-Qalyubyah (Qalyubia): Sibin al-Qanatir (Shibin el-Qanater)	Moscow													Iğdır
	77		Yasothon					Tarlac															77			(312)Al-Qalyubyah (Qalyubia): tukh	Moskvskaya area													Yalova
	78							Tawi-Tawi															78				Mordovia republic													Karabük
	79							Zambales															79				Lipetsk region													Kilis
	80							Zamboanga del Norte															80				Ryazan Oblast													Osmaniye
	81							Zamboanga del Sur															81				Leningrad region													Düzce
	82							Zamboanga-Sibugay															82				Rostov region
	83																						83				Yamalo-Nenets Autonomous Okrug
	84																						84				Yaroslavl region
	85																						85				Jewish Autonomous Region
	86																						86
	87																						87
	88																						88
	89																						89
	90
	91
	92
	93
	94
	95
	96
	97
	98
	99
F6/F6SQ	Income																					F6	収入																	$1=3.74TL	$1=287.53HUF	$1=4.01PLN	$1=25.11CZK	$1=4.2RON
	Monthly income or annual income	Annual income	Monthly income	Monthly income	Monthly income	Monthly income	Monthly income	Monthly income	Monthly income	Monthly income	Monthly income	Monthly income	Monthly income	Monthly income	Monthly income	Monthly income	Monthly income	Monthly income	Monthly income	Monthly income	Monthly income		月収or 年収	Monthly income	Monthly income	Monthly income	Monthly income	Annual income	Annual income	Annual income	Annual income	Annual income	Annual income	Annual income	Annual income	Annual income	Annual income	Annual income	Annual income	Annual income	Annual income	Annual income	Annual income	Annual income	Monthly income
	1	0～500,000 ¥	Less than 2,001THB	RM 0 – RM 1,000	Less than RP 700,001	1,000 SGD or below	Từ 1,000,000 đồng trở xuống	Less than PHP 5,001	Less than 1,001 pesos mexicanos	Less than 501 bolívares fuertes	Less than 50,001 pesos chilenos	Less than R$301	Less than 100,001 pesos colombianos	R2,000 or below	Rs.0 - Rs.500	Less than 50,000 Kyat	Kurang dari RP 700,001	Từ 1,000,000 đồng trở xuống	Upto Rs.500	Upto Rs.500	Upto Rs.500		1	Less than 25,000 tenge	Less than 300,000 MNT	600 LE	Less than 10,000 RUB	RMB 0 – RMB 6,000	Less than AUD 10,000	Less than $5,000	Less than EUR 5,000	Less than £4,000	Less than EUR 5,000	Less than EUR 5,000	Less than EUR 5,000	Less than 40,000 SEK	Less than 5,000 CAD	Less than EUR 5,000	Less than EUR 5,000	Less than 10,000TL	Less than 750,000HUF	Less than 10,000PLN	Less than 62,500CZK	Less than 10,000RON	Rs 7,500 or less
	2	50～100 ¥ (million)	2,001 ­ 5,000	RM 1,001 - RM 1,999	RP 700,001 - RP 1,000,000	1,001-2,000 SGD	1,000,001 - 2,000,000 đồng	PHP 5,001­10,000	1,001 ­ 3,000	501 ­ 1,000	50,001 ­ 100,000	R$ 301 ­ 500	100,001 ­ 300,000	R2,001-4,000	Rs.501 - Rs.1,000	50,001 - 70,000 Kyat	RP 700,001 - RP 1,000,000	1,000,001 - 2,000,000 đồng	Rs.501 to Rs.1000	Rs.501 to Rs.1000	Rs.501 to Rs.1000		2	25,001-40,000 tenge	300,001 – 500,000 MNT	601 to 1200 LE	10,000 - 19,999 RUB	RMB 6,000 - RMB 11,999	AUD 10,000-29,999	$5,000-$9,999	EUR 5,000 - EUR 9,999	£4,000-7,999	EUR 5,000 - EUR 9,999	EUR 5,000 - EUR 9,999	EUR 5,000 - EUR 9,999	40,000 - 79,999 SEK	5,000-9,999 CAD	EUR 5,000 - EUR 9,999	EUR 5,000 - EUR 9,999	10,000-19,999TL	750,000-1,499,999HUF	10,000-19,999PLN	62,500-124,999CZK	10,000-19,999RON	Rs 7,501 to 10,000
	3	100～150 ¥ (million)	5,001 ­ 10,000	RM 2,000 - RM 2,999	RP 1,000,001 – RP 1,250,000	2,001-3,000 SGD	2,000,001 - 4,000,000 đồng	PHP 10,001­20,000	3,001 ­ 5,000	1,001 ­ 2,000	100,001 ­ 200,000	R$ 501 ­ 700	300,001 ­ 500,000	R4,001-6,000	Rs.1,001 - Rs.1,500	70,001 - 90,000 Kyat	RP 1,000,001 – RP 1,250,000	2,000,001 - 4,000,000 đồng	Rs.1001 to Rs.1500	Rs.1001 to Rs.1500	Rs.1001 to Rs.1500		3	40,001-60,000 tenge	500,001 – 700,000 MNT	1201 to 2000 LE	20,000 - 39,999 RUB	RMB 12,000 - RMB 17,999	AUD 30,000-39,999	$10,000-$19,999	EUR 10,000-EUR 19,999	£8,000-15,999	EUR 10,000-EUR 19,999	EUR 10,000-EUR 19,999	EUR 10,000-EUR 19,999	80,000 - 159,999 SEK	10,000-19,999 CAD	EUR 10,000-EUR 19,999	EUR 10,000-EUR 19,999	20,000-39,999TL	1,500,000-2,999,999HUF	20,000-39,999PLN	125,000-249,999CZK	20,000-39,999RON	Rs 10,001 to 15,000
	4	150～200 ¥ (million)	10,001 ­ 20,000	RM 3,000 - RM 3,999	RP 1,250,001 – RP 1,500,000	3,001-4,000 SGD	4,000,001 - 6,000,000 đồng	PHP 20,001-50,000	5,001 ­ 7,000	2,001 ­ 3,000	200,001 ­ 300,000	R$ 701 ­ 1,000	500,001 ­ 700,000	R6,001-8,000	Rs.1,501 - Rs.2,000	90,001 - 100,000 Kyat	RP 1,250,001 – RP 1,500,000	4,000,001 - 6,000,000 đồng	Rs.1501 to Rs.2000	Rs.1501 to Rs.2000	Rs.1501 to Rs.2000		4	60,001-100,000 tenge	700,001 – 900,000 MNT	2001 to 3000 LE	40,000 - 59,999 RUB	RMB 18,000 - RMB 23,999	AUD 40,000-49,999	$20,000-$29,999	EUR 20,000-EUR 29,999	£16,000-23,999	EUR 20,000-EUR 29,999	EUR 20,000-EUR 29,999	EUR 20,000-EUR 29,999	160,000 - 239,999 SEK	20,000-29,999 CAD	EUR 20,000-EUR 29,999	EUR 20,000-EUR 29,999	40,000-59,999TL	3,000,000-4,499,999HUF	40,000-59,999PLN	250,000-374,999CZK	40,000-59,999RON	Rs 15,001 to 20,000
	5	200～300 ¥ (million)	20,001 ­ 30,000	RM 4,000 - RM 4,999	RP 1,500,001 – RP 1,750,000	4,001-5,000 SGD	6,000,001 - 8,000,000 đồng	PHP 50,001­75,000	7,001 ­ 10,000	3,001 ­ 4,000	300,001 ­ 400,000	R$ 1,001 ­ 2,000	700,001 ­ 1,000,000	R8,001-10,000	Rs.2,001 - Rs.3,000	100,001 - 120,000 Kyat	RP 1,500,001 – RP 1,750,000	6,000,001 - 8,000,000 đồng	Rs.2001 to Rs.3000	Rs.2001 to Rs.3000	Rs.2001 to Rs.3000		5	100,001-200,000 tenge	900,001 – 1,200,000 MNT	3001 to 4500 LE	60,000 - 79,999 RUB	RMB 24,000 - RMB 29,999	AUD 50,000-59,999	$30,000-$39,999	EUR 30,000-EUR 39,999	£24,000-31,999	EUR 30,000-EUR 39,999	EUR 30,000-EUR 39,999	EUR 30,000-EUR 39,999	240,000 - 319,999 SEK	30,000-39,999 CAD	EUR 30,000-EUR 39,999	EUR 30,000-EUR 39,999	60,000-79,999TL	4,500,000-5,999,999HUF	60,000-79,999PLN	375,000-499,999CZK	60,000-79,999RON	Rs 20,001 to 25,000
	6	300～500 ¥ (million)	30,001 ­ 40,000	RM 5,000 – RM 5,999	RP 1,750,001 – RP 2,000,000	5,001-6,000 SGD	8,000,001 - 10,000,000 đồng	PHP 75,001-100,000	10,001 ­ 15,000	4,001 ­ 5,000	400,001 ­ 500,000	R$ 2,001 ­ 3,000	1,000,001 ­ 3,000,000	R10,001-15,000	Rs.3,001 - Rs.4000	120,001 - 150,000 Kyat	RP 1,750,001 – RP 2,000,000	8,000,001 - 10,000,000 đồng	Rs.3001 to Rs.4000	Rs.3001 to Rs.4000	Rs.3001 to Rs.4000		6	200,001-300,000 tenge	1,200,001 – 1,500,000 MNT	4501 to 6000 LE	80,000 - 99,999 RUB	RMB 30,000 - RMB 35,999	AUD 60,000-69,999	$40,000-$49,999	EUR 40,000-EUR 49,999	£32,000-39,999	EUR 40,000-EUR 49,999	EUR 40,000-EUR 49,999	EUR 40,000-EUR 49,999	320,000 - 399,999 SEK	40,000-49,999 CAD	EUR 40,000-EUR 49,999	EUR 40,000-EUR 49,999	80,000-99,999TL	6,000,000-7,499,999HUF	80,000-99,999PLN	500,000-624,999CZK	80,000-99,999RON	Rs 25,001 to30,000
	7	500～700 ¥ (million)	40,001 ­ 50,000	RM 6,000 ­ RM 6,999	RP 2,000,001 – RP 2,250,000	6,001-7,000 SGD	10,000,001 - 12,000,000 đồng	PHP 100,001-150,000	15,001 ­ 20,000	5,001 ­ 10,000	500,001 ­ 750,000	R$ 3,001 ­ 4,000	3,000,001 ­ 5,000,000	R15,001-20,000	Rs.4,001 - Rs.5000	150,001 - 170,000 Kyat	RP 2,000,001 – RP 2,250,000	10,000,001 - 12,000,000 đồng	Rs.4001 to Rs.5000	Rs.4001 to Rs.5000	Rs.4001 to Rs.5000		7	300,001-500,000 tenge	1,500,001 – 1,800,000 MNT	6001 to 7500 LE	100,000 - 124,999 RUB	RMB 36,000 - RMB 41,999	AUD 70,000-79,999	$50,000-$59,999	EUR 50,000-EUR 59,999	£40,000-47,999	EUR 50,000-EUR 59,999	EUR 50,000-EUR 59,999	EUR 50,000-EUR 59,999	400,000 - 479,999 SEK	50,000-59,999 CAD	EUR 50,000-EUR 59,999	EUR 50,000-EUR 59,999	100,000-119,999TL	7,500,000-8,999,999HUF	100,000-119,999PLN	625,000-749,999CZK	100,000-119,999RON	Rs 30,001 to 35,000
	8	700～1,000 ¥ (million)	50,001 ­ 60,000	RM 7,000 – RM 7,999	RP 2,250,001 – RP 2,500,000	7,001-8,000 SGD	12,000,001 - 14,000,000 đồng	PHP 150,001-200,000	20,001 ­ 30,000	10,001 ­ 15,000	750,001 ­ 1,000,000	R$ 4,001 ­ 5,000	5,000,001 ­ 7,000,000	R20,001-25,000	Rs.5,001 - Rs.6,000	170,001 - 200,000 Kyat	RP 2,250,001 – RP 2,500,000	12,000,001 - 14,000,000 đồng	Rs.5001 to Rs.6000	Rs.5001 to Rs.6000	Rs.5001 to Rs.6000		8	500,001 tenge or more	1,800,001 – 2,100,000 MNT	7501 to 9000 LE	125,000 - 149,999 RUB	RMB 42,000 ­ RMB 47,999	AUD 80,000-89,999	$60,000-$69,999	EUR 60,000-EUR 69,999	£48,000-55,999	EUR 60,000-EUR 69,999	EUR 60,000-EUR 69,999	EUR 60,000-EUR 69,999	480,000 - 559,999 SEK	60,000-69,999 CAD	EUR 60,000-EUR 69,999	EUR 60,000-EUR 69,999	120,000-159,999TL	9,000,000-11,999,999HUF	120,000-159,999PLN	750,000-999,999CZK	120,000-159,999RON	Rs 35,001 to 40,000
	9	1,000～1,500 ¥ (million)	60,001 ­ 70,000	RM 8,000 – RM 8,999	RP 2,500,001 - RP 3,500,000	8,001-9,000 SGD	14,000,001 - 16,000,000 đồng	PHP 200,001-250,000	30,001 ­ 40,000	15,001 ­ 20,000	1,000,001 ­ 1,500,000	R$ 5,001 ­ 6,000	7,000,001 ­ 10,000,000	R25,001-30,000	Rs.6,001 - Rs.8,000	200,001 - 250,000 Kyat	RP 2,500,001 - RP 3,500,000	14,000,001 - 16,000,000 đồng	Rs.6001 to Rs.8000	Rs.6001 to Rs.8000	Rs.6001 to Rs.8000		9		2,100,001 - 2,500,000 MNT	9001 to 15000 LE	150,000 - 174,999 RUB	RMB 48,000 - RMB 53,999	AUD 90,000-99,999	$70,000-$79,999	EUR 70,000-EUR 79,999	£56,000-63,999	EUR 70,000-EUR 79,999	EUR 70,000-EUR 79,999	EUR 70,000-EUR 79,999	560,000 - 639,999 SEK	70,000-79,999 CAD	EUR 70,000-EUR 79,999	EUR 70,000-EUR 79,999	160,000-199,999TL	12,000,000-14,999,999HUF	160,000-199,999PLN	1,000,000-1,249,999CZK	160,000-199,999RON	Rs 40,001 to 45,000
	10	1,500～2,000 ¥ (million)	70,001 ­ 80,000	RM 9,000 - RM 9,999	RP 3,500,001 - RP 4,500,001	9,001-10,000 SGD	16,000,001 - 18,000,000 đồng	PHP 250,001-300,000	40,001 - 50,000	20,001 ­ 25,000	1,500,001 ­ 2,000,000	R$ 6,001 ­ 7,000	10,000,001 ­ 13,000,000	R30,001-35,000	Rs.8,001 - Rs.10,000	250,001 - 300,000 Kyat	RP 3,500,001 - RP 4,500,001	16,000,001 - 18,000,000 đồng	Rs.8001 to Rs.10000	Rs.8001 to Rs.10000	Rs.8001 to Rs.10000		10		2,500,001 MNT or more	15001 LE and more	175,000 - 199,999 RUB	RMB 54,000 – RMB 59,999	AUD 100,000-124,999	$80,000-$89,999	EUR 80,000-EUR 89,999	£64,000-71,999	EUR 80,000-EUR 89,999	EUR 80,000-EUR 89,999	EUR 80,000-EUR 89,999	640,000 - 719,999 SEK	80,000-89,999 CAD	EUR 80,000-EUR 89,999	EUR 80,000-EUR 89,999	200,000-239,999TL	15,000,000-17,999,999HUF	200,000-239,999PLN	1,250,000-1,499,999CZK	200,000-239,999RON	Rs 45,001 to 50,000
	11	20 million ¥ or more	80,001 ­ 90,000	RM 10,000 - RM 11,999	RP 4500,001 - RP 5,500,000	10,001-13,000 SGD	18,000,001 - 20,000,000 đồng	PHP 300,001-350,000	50,001 - 60,000	25,001 ­ 30,000	2,000,001 ­ 2,500,000	R$ 7,001 ­ 8,000	13,000,001 ­ 15,000,000	R35,001-40,000	Rs.10,001 - Rs.12,000	300,001 - 400,000 Kyat	RP 4500,001 - RP 5,500,000	18,000,001 - 20,000,000 đồng	Rs.10001 to Rs.12000	Rs.10001 to Rs.12000	Rs.10001 to Rs.12000		11				200,000 - 249,999 RUB	RMB 60,000 - RMB 71,999	AUD 125,000-149,999	$90,000-$99,999	EUR 90,000-EUR 99,999	£72,000-79,999	EUR 90,000-EUR 99,999	EUR 90,000-EUR 99,999	EUR 90,000-EUR 99,999	720,000 - 799,999 SEK	90,000-99,999 CAD	EUR 90,000-EUR 99,999	EUR 90,000-EUR 99,999	240,000-279,999TL	18,000,000-20,999,999HUF	240,000-279,999PLN	1,500,000-1,749,999CZK	240,000-279,999RON	Rs 50,001 to 55,000
	12		90,001 ­ 100,000	RM 12,000 - RM 13,999	RP 5,500,001 - RP 6,000,000	13,001-15,000 SGD	20,000,001 - 22,000,000 đồng	PHP 350,001-400,000	60,001 - 70,000	30,001 ­ 35,000	2,500,001 ­ 3,000,000	R$ 8,001 ­ 9,000	15,000,001 ­ 17,000,000	R40,001-45,000	Rs.12,001 - Rs.15,000	400,000 - 500,000 Kyat	RP 5,500,001 - RP 6,000,000	20,000,001 - 22,000,000 đồng	Rs.12001 to Rs.15000	Rs.12001 to Rs.15000	Rs.12001 to Rs.15000		12				250,000 - 299,999 RUB	RMB 72,000 - RMB 83,999	AUD 150,000-174,999	$100,000-$109,999	EUR 100,000-EUR 109,999	£80,000-87,999	EUR 100,000-EUR 109,999	EUR 100,000-EUR 109,999	EUR 100,000-EUR 109,999	800,000 - 879,999 SEK	100,000-109,999 CAD	EUR 100,000-EUR 109,999	EUR 100,000-EUR 109,999	280,000-319,999TL	21,000,000-23,999,999HUF	280,000-319,999PLN	1,750,000-1,999,999CZK	280,000-319,999RON	Rs 55,001 to 60,000
	13		100,001 ­ 130,000	RM 14,000 - RM 14,999	RP 6,000,001 - RP 7,200,000	15,001-17,000 SGD	22,000,001 - 24,000,000 đồng	PHP 400,001 and above	70,001 - 80,000	35,001 ­ 40,000	3,000,001 ­ 3,500,000	R$ 9,001 ­ 10,000	17,000,001 ­ 20,000,000	R45,001-50,000	Rs.15,001 - Rs.20,000	500,001 - 600,000 Kyat	RP 6,000,001 - RP 7,200,000	22,000,001 - 24,000,000 đồng	Rs.15001 to Rs.20000	Rs.15001 to Rs.20000	Rs.15001 to Rs.20000		13				300,000 RUB or more	RMB 84,000 - RMB 95,999	AUD 175,000-199,999	$110,000-$119,999	EUR 110,000-EUR 119,999	£88,000-95,999	EUR 110,000-EUR 119,999	EUR 110,000-EUR 119,999	EUR 110,000-EUR 119,999	880,000 - 959,999 SEK	110,000-119,999 CAD	EUR 110,000-EUR 119,999	EUR 110,000-EUR 119,999	320,000-359,999TL	24,000,000-26,999,999HUF	320,000-359,999PLN	2,000,000-2,249,999CZK	320,000-359,999RON	Rs 60,001 to 65,000
	14		130,001 ­ 150,000	RM 15,000 - RM 15,999	RP 7,200,001 - RP 7,700,000	17,001-20,000 SGD	24,000,001 - 26,000,000 đồng		80,001 pesos mexicanos or more	40,001 bolívares fuertes or more	3,500,001 ­ 4,000,000	R$ 10,001 ­ 13,000	20,000,001 pesos colombianos or more	R50,001-75,000	Rs.20,001 - Rs.30,000	600,001 - 700,000 Kyat	RP 7,200,001 - RP 7,700,000	24,000,001 - 26,000,000 đồng	Rs.20001 to Rs.30000	Rs.20001 to Rs.30000	Rs.20001 to Rs.30000		14					RMB 96,000 - RMB 107,999	AUD 200,000 and more	$120,000-$129,999	EUR 120,000-EUR 129,999	£96,000-103,999	EUR 120,000-EUR 129,999	EUR 120,000-EUR 129,999	EUR 120,000-EUR 129,999	960,000 - 1,039,999 SEK	120,000-129,999 CAD	EUR 120,000-EUR 129,999	EUR 120,000-EUR 129,999	360,000-399,999TL	27,000,000-29,999,999HUF	360,000-399,999PLN	2,250,000-2,499,999CZK	360,000-399,999RON	Rs 65,001 to 70,000
	15		150,001 ­ 170,000	RM 16,000 - RM 16,999	RP 7,700,001 - RP 8,200,000	20,001-23,000 SGD	26,000,001 - 28,000,000 đồng				4,000,001 pesos chilenos or more	R$ 13,001 ­ 15,000		R75,001-100,000	Rs.30,001 - Rs.40,000	700,001 - 800,000 Kyat	RP 7,700,001 - RP 8,200,000	26,000,001 - 28,000,000 đồng	Rs.30001 to Rs.40000	Rs.30001 to Rs.40000	Rs.30001 to Rs.40000		15					RMB 108,000 - RMB 119,999		$130,000-$139,999	EUR 130,000-EUR 139,999	£104,000-111,999	EUR 130,000-EUR 139,999	EUR 130,000-EUR 139,999	EUR 130,000-EUR 139,999	1,040,000 - 1,119,999 SEK	130,000-139,999 CAD	EUR 130,000-EUR 139,999	EUR 130,000-EUR 139,999	400,000-439,999TL	30,000,000-32,999,999HUF	400,000-439,999PLN	2,500,000-2,749,999CZK	400,000-439,999RON	Rs 70,001 to 75,000
	16		170,001 ­ 200,000	RM 17,000 - RM 17,999	RP 8,200,001 - RP 10,000,000	23,001-25,000 SGD	28,000,001 - 30,000,000 đồng					R$ 15,001 ­ 17,000		R100,001-125,000	Rs.40,001 - Rs.60,000	800,001 - 900,000 Kyat	RP 8,200,001 - RP 10,000,000	28,000,001 - 30,000,000 đồng	Rs.40001 to Rs.60000	Rs.40001 to Rs.60000	Rs.40001 to Rs.60000		16					RMB 120,000 - RMB 143,999		$140,000-$149,999	EUR 140,000-EUR 149,999	£112,000-119,999	EUR 140,000-EUR 149,999	EUR 140,000-EUR 149,999	EUR 140,000-EUR 149,999	1,120,000 - 1,199,999 SEK	140,000-149,999 CAD	EUR 140,000-EUR 149,999	EUR 140,000-EUR 149,999	440,000-479,999TL	33,000,000-35,999,999HUF	440,000-479,999PLN	2,750,000-2,999,999CZK	440,000-479,999RON	Rs 75,001 to 80,000
	17		200,001 THB or moew	RM 18,000 - RM 18,999	RP 10,000,001 - RP 12,500,000	25,001-27,000 SGD	30,000,001 - 32,000,000 đồng					R$ 17,001 ­ 20,000		R125,001 and above	Rs.60,001 - Rs.80,000	900,001 - 1,000,000 Kyat	RP 10,000,001 - RP 12,500,000	30,000,001 - 32,000,000 đồng	Rs.60001 to Rs.80000	Rs.60001 to Rs.80000	Rs.60001 to Rs.80000		17					RMB 144,000 - RMB 179,999		$150,000-$159,999	EUR 150,000-EUR 159,999	£120,000-127,999	EUR 150,000-EUR 159,999	EUR 150,000-EUR 159,999	EUR 150,000-EUR 159,999	1,200,000 - 1,279,999 SEK	150,000-159,999 CAD	EUR 150,000-EUR 159,999	EUR 150,000-EUR 159,999	480,000-519,999TL	36,000,000-38,999,999HUF	480,000-519,999PLN	3,000,000-3,249,999CZK	480,000-519,999RON	Rs 80,001 to 85,000
	18			RM 19,000 - RM 19,999	RP 12,500,001 - RP 15,000,000	27,001-30,000 SGD	32,000,001 - 34,000,000 đồng					R$ 20,001 or more			Rs.80,001 - Rs.100,000	1,000,001 - 1,200,000 Kyat	RP 12,500,001 - RP 15,000,000	32,000,001 - 34,000,000 đồng	Rs.80001 to Rs.100000	Rs.80001 to Rs.100000	Rs.80001 to Rs.100000		18					RMB 180,000 - RMB 215,999		$160,000-$169,999	EUR 160,000-EUR 169,999	£128,000 or more	EUR 160,000-EUR 169,999	EUR 160,000-EUR 169,999	EUR 160,000-EUR 169,999	1,280,000 - 1,359,999 SEK	160,000-169,999 CAD	EUR 160,000-EUR 169,999	EUR 160,000-EUR 169,999	520,000-559,999TL	39,000,000-41,999,999HUF	520,000-559,999PLN	3,250,000-3,499,999CZK	520,000-559,999RON	Rs 85,001 to 90,000
	19			RM 20,000 or above	RP 15,000,001 - RP 17,500,000	30,001 SGD and above	34,000,001 - 36,000,000 đồng								Rs.100,001 - Rs.200,000	1,200,001 - 1,500,000 Kyat	RP 15,000,001 - RP 17,500,000	34,000,001 - 36,000,000 đồng	Rs.100000+	Rs.100000+	Rs.100000+		19					RMB 216,000 - RMB 239,999		$170,000-$179,999	EUR 170,000-EUR 179,999		EUR 170,000-EUR 179,999	EUR 170,000-EUR 179,999	EUR 170,000-EUR 179,999	1,360,000 - 1,439,999 SEK	170,000-179,999 CAD	EUR 170,000-EUR 179,999	EUR 170,000-EUR 179,999	560,000-599,999TL	42,000,000-44,999,999HUF	560,000-599,999PLN	3,500,000-3,749,999CZK	560,000-599,999RON	Rs 90,001 to 95,000
	20				RP 17,500,001 - RP 20,000,000		36,000,001 - 38,000,000 đồng								Rs.200,001 - Rs.300,000	1,500,001 - 1,700,000 Kyat	RP 17,500,001 - RP 20,000,000	36,000,001 - 38,000,000 đồng					20					RMB 240,000 - RMB 339,999		$180,000-$189,999	EUR 180,000-EUR 189,999		EUR 180,000-EUR 189,999	EUR 180,000-EUR 189,999	EUR 180,000-EUR 189,999	1,440,000 - 1,519,999 SEK	180,000-189,999 CAD	EUR 180,000-EUR 189,999	EUR 180,000-EUR 189,999	600,000-639,999TL	45,000,000-47,999,999HUF	600,000-639,999PLN	3,750,000-3,999,999CZK	600,000-639,999RON	Rs 95,001 to100,000
	21				RP 20,000,001 - RP 22,500,000		38,000,001 - 40,000,000 đồng								Rs.300,001 - Rs.400,000	1,700,001 - 2,000,000 Kyat	RP 20,000,001 - RP 22,500,000	38,000,001 - 40,000,000 đồng					21					RMB 340,000 or more		$190,000-$199,999	EUR 190,000-EUR 199,999		EUR 190,000-EUR 199,999	EUR 190,000-EUR 199,999	EUR 190,000-EUR 199,999	1,520,000 - 1,599,999 SEK	190,000-199,999 CAD	EUR 190,000-EUR 199,999	EUR 190,000-EUR 199,999	640,000-679,999TL	48,000,000-50,999,999HUF	640,000-679,999PLN	4,000,000-4,249,999CZK	640,000-679,999RON	More than Rs 100,000
	22				RP 22,500,001 - RP 25,000,000		40,000,001 - 42,000,000 đồng								Rs.400,001+	2,000,001 - 5,000,000 Kyat	RP 22,500,001 - RP 25,000,000	40,000,001 - 42,000,000 đồng					22							$200,000 or more	EUR 200,000 or more		EUR 200,000 or more	EUR 200,000 or more	EUR 200,000 or more	1,600,000 or more	200,000 CAD or more	EUR 200,000 or more	EUR 200,000 or more	680,000-719,999TL	51,000,000-53,999,999HUF	680,000-719,999PLN	4,250,000-4,499,999CZK	680,000-719,999RON
	23				RP 25,000,001 - RP 32,000,000		42,000,001 - 44,000,000 đồng									5,000,001 - 10,000,000 Kyat	RP 25,000,001 - RP 32,000,000	42,000,001 - 44,000,000 đồng					23																	720,000-759,999TL	54,000,000-56,999,999HUF	720,000-759,999PLN	4,500,000-4,749,999CZK	720,000-759,999RON
	24				RP 32,000,001 - RP 50,000,000		44,000,001 - 46,000,000 đồng									10,000,000 Kyat or more	RP 32,000,001 - RP 50,000,000	44,000,001 - 46,000,000 đồng					24																	760,000-799,999TL	57,000,000-59,999,999HUF	760,000-799,999PLN	4,750,000-4,999,999CZK	760,000-799,999RON
	25				RP 50,000,001 - RP 60,000,000		46,000,001 - 48,000,000 đồng										RP 50,000,001 - RP 60,000,000	46,000,001 - 48,000,000 đồng					25																	800,000TL or more	60,000,000HUF or more	800,000PLN or more	5,000,000CZK or more	800,000RON or more
	26				RP 60,000,001 - RP 70,000,000		Lớn hơn 48,000,000 đồng										RP 60,000,001 - RP 70,000,000	Lớn hơn 48,000,000 đồng					26
	27				RP 70,000,001 - RP 107,000,000												RP 70,000,001 - RP 107,000,000						27
	28				RP 107,000,001 or more												RP 107,000,001 atau lebih						28
	99	Do not know/Do not want to answer	Do not know/Do not want to answer	Do not know/Do not want to answer	Do not know/Do not want to answer	Do not know/Do not want to answer	Do not know/Do not want to answer	Do not know/Do not want to answer	Do not know/Do not want to answer	Do not know/Do not want to answer	Do not know/Do not want to answer	Do not know/Do not want to answer	Do not know/Do not want to answer	Do not know/Do not want to answer	Do not know/Do not want to answer	Do not know/Do not want to answer	Do not know/Do not want to answer	Do not know/Do not want to answer	Do not know/Do not want to answer	Do not know/Do not want to answer	Do not know/Do not want to answer		99	Do not know/Do not want to answer	Do not know/Do not want to answer	Do not know/Do not want to answer	Do not know/Do not want to answer	Do not know/Do not want to answer	Do not know/Do not want to answer	Do not know/Do not want to answer	Do not know/Do not want to answer	Do not know/Do not want to answer	Do not know/Do not want to answer	Do not know/Do not want to answer	Do not know/Do not want to answer	Do not know/Do not want to answer	Do not know/Do not want to answer	Do not know/Do not want to answer	Do not know/Do not want to answer	Do not know/Do not want to answer	Do not know/Do not want to answer	Do not know/Do not want to answer	Do not know/Do not want to answer	Do not know/Do not want to answer	Do not know/Do not want to answer
F7, F8 currencies		¥	THB	RM	RP	SGD	VND	PHP	pesos mexicanos	bolívares fuertes	pesos chilenos	R$	pesos chilenos	Ｒ	Rs	Kyat	RP	VND	Rs	Rs	Rs	F7, F8の通貨		KZT/USD ※回答者の答えやすい方で回答	MNT	EGP	RUB	元	AUD	USD	Euro	GBP	Euro	Euro	Euro	SEK	CAD	Euro	Euro	Turkish Lira	Hungarian Forint	Polish złoty	Czech Republic Koruna	Romanian Leu	Sri Lankan Rupee
F12	Religion																					F12	宗教
	1	Christianity (Catholic)	Christianity (Catholic)	Christianity (Catholic)	Christianity (Catholic)	Christianity (Catholic)	Christianity (Catholic)	Christianity (Catholic)	Christianity (Catholic)	Christianity (Catholic)	Christianity (Catholic)	Cristianismo (católico)	Christianity (Catholic)	Christianity (Catholic)	Christianity (Catholic)	Christianity (Catholic)	Christianity (Catholic)	Christianity (Catholic)	Christianity (Catholic)	Christianity (Catholic)	Christianity (Catholic)		1	Christianity (Catholic)	Christianity (Catholic)	Christianity (Catholic)	Christianity (Catholic)	Christianity (Catholic)	Christianity (Catholic)	Christianity (Catholic)	Christianity (Catholic)	Christianity (Catholic)	Christianity (Catholic)	Christianity (Catholic)	Christianity (Catholic)	Christianity (Catholic)	Christianity (Catholic)	Christianity (Catholic)	Christianity (Catholic)	Christianity (Catholic)	Christianity (Catholic)	Christianity (Catholic)	Christianity (Catholic)	Christianity (Catholic)	Christianity (Catholic)
	2	Christianity (Protestant)	Christianity (Protestant)	Christianity (Protestant)	Christianity (Protestant)	Christianity (Protestant)	Christianity (Protestant)	Christianity (Protestant)	Christianity (Protestant)	Christianity (Protestant)	Christianity (Protestant)	Cristianismo (protestante)	Christianity (Protestant)	Christianity (Protestant)	Christianity (Protestant)	Christianity (Protestant)	Christianity (Protestant)	Christianity (Protestant)	Christianity (Protestant)	Christianity (Protestant)	Christianity (Protestant)		2	Christianity (Protestant)	Christianity (Protestant)	Christianity (Protestant)	Christianity (Protestant)	Christianity (Protestant)	Christianity (Protestant)	Christianity (Protestant)	Christianity (Protestant)	Christianity (Protestant)	Christianity (Protestant)	Christianity (Protestant)	Christianity (Protestant)	Christianity (Protestant)	Christianity (Protestant)	Christianity (Protestant)	Christianity (Protestant)	Christianity (Protestant)	Christianity (Protestant)	Christianity (Protestant)	Christianity (Protestant)	Christianity (Protestant)	Christianity (Protestant)
	3	Russian Orthodox Church	Russian Orthodox Church	Russian Orthodox Church	Russian Orthodox Church	Russian Orthodox Church	Russian Orthodox Church	Russian Orthodox Church	Russian Orthodox Church	Russian Orthodox Church	Russian Orthodox Church	Iglesia ortodoxa rusa	Russian Orthodox Church	Russian Orthodox Church	Russian Orthodox Church	Russian Orthodox Church	Russian Orthodox Church	Russian Orthodox Church	Russian Orthodox Church	Russian Orthodox Church	Russian Orthodox Church		3	Russian Orthodox Church	Russian Orthodox Church	Russian Orthodox Church	Russian Orthodox Church	Russian Orthodox Church	Russian Orthodox Church	Orthodox Church	Orthodox Church	Orthodox Church	Orthodox Church	Orthodox Church	Orthodox Church	Orthodox Church	Orthodox Church	Orthodox Church	Orthodox Church	Orthodox Church	Orthodox Church	Orthodox Church	Orthodox Church	Orthodox Church	Orthodox Church
	4	Christian (Other)	Christian (Other)	Christian (Other)	Christian (Other)	Christian (Other)	Christian (Other)	Christian (Other)	Christian (Other)	Christian (Other)	Christian (Other)	Cristianismo (otro)	Christian (Other)	Christian (Other)	Christian (Other)	Christian (Other)	Christian (Other)	Christian (Other)	Christian (Other)	Christian (Other)	Christian (Other)		4	Christian (Other)	Christian (Other)	Christian (Other)	Christian (Other)	Christian (Other)	Christian (Other)	Christian (Other)	Christian (Other)	Christian (Other)	Christian (Other)	Christian (Other)	Christian (Other)	Christian (Other)	Christian (Other)	Christian (Other)	Christian (Other)	Christian (Other)	Christian (Other)	Christian (Other)	Christian (Other)	Christian (Other)	Christian (Other)
	5	Islam	Islam	Islam	Islam	Islam	Islam	Islam	Islam	Islam	Islam	Islamismo	Islam	Islam	Islam	Islam	Islam	Islam	Islam	Islam	Islam		5	Islam	Islam	Islam	Islam	Islam	Islam	Islam	Islam	Islam	Islam	Islam	Islam	Islam	Islam	Islam	Islam	Islam	Islam	Islam	Islam	Islam	Islam
	6	Hinduism	Hinduism	Hinduism	Hinduism	Hinduism	Hinduism	Hinduism	Hinduism	Hinduism	Hinduism	Hinduismo	Hinduism	Hinduism	Hinduism	Hinduism	Hinduism	Hinduism	Hinduism	Hinduism	Hinduism		6	Hinduism	Hinduism	Hinduism	Hinduism	Hinduism	Hinduism	Hinduism	Hinduism	Hinduism	Hinduism	Hinduism	Hinduism	Hinduism	Hinduism	Hinduism	Hinduism	Hinduism	Hinduism	Hinduism	Hinduism	Hinduism	Hinduism
	7	Buddhism	Buddhism	Buddhism	Buddhism	Buddhism	Buddhism	Buddhism	Buddhism	Buddhism	Buddhism	Budismo	Buddhism	Buddhism	Buddhism	Buddhism	Buddhism	Buddhism	Buddhism	Buddhism	Buddhism		7	Buddhism	Buddhism	Buddhism	Buddhism	Buddhism	Buddhism	Buddhism	Buddhism	Buddhism	Buddhism	Buddhism	Buddhism	Buddhism	Buddhism	Buddhism	Buddhism	Buddhism	Buddhism	Buddhism	Buddhism	Buddhism	Buddhism
	8	Sikhism	Sikhism	Sikhism	Sikhism	Sikhism	Sikhism	Sikhism	Sikhism	Sikhism	Sikhism	Sijismo	Sikhism	Sikhism	Sikhism	Sikhism	Sikhism	Sikhism	Sikhism	Sikhism	Sikhism		8	Sikhism	Sikhism	Sikhism	Sikhism	Sikhism	Sikhism	Sikhism	Sikhism	Sikhism	Sikhism	Sikhism	Sikhism	Sikhism	Sikhism	Sikhism	Sikhism	Sikhism	Sikhism	Sikhism	Sikhism	Sikhism	-
	9	Judaism	Judaism	Judaism	Judaism	Judaism	Judaism	Judaism	Judaism	Judaism	Judaism	Judaísmo	Judaism	Judaism	Judaism	Judaism	Judaism	Judaism	Judaism	Judaism	Judaism		9	Judaism	Judaism	Judaism	Judaism	Judaism	Judaism	Judaism	Judaism	Judaism	Judaism	Judaism	Judaism	Judaism	Judaism	Judaism	Judaism	Judaism	Judaism	Judaism	Judaism	Judaism	-
	10	Jainism	Jainism	Jainism	Jainism	Jainism	Jainism	Jainism	Jainism	Jainism	Jainism	Jainismo	Jainism	Jainism	Jainism	Jainism	Jainism	Jainism	Jainism	Jainism	Jainism		10	Jainism	Jainism	Jainism	Jainism	Jainism	Jainism	Jainism	Jainism	Jainism	Jainism	Jainism	Jainism	Jainism	Jainism	Jainism	Jainism	Jainism	Jainism	Jainism	Jainism	Jainism	-
	11	Confucianism	Confucianism	Confucianism	Confucianism	Confucianism	Confucianism	Confucianism	Confucianism	Confucianism	Confucianism	Confucianismo	Confucianism	Confucianism	Confucianism	Confucianism	Confucianism	Confucianism	Confucianism	Confucianism	Confucianism		11	Confucianism	Confucianism	Confucianism	Confucianism	Confucianism	Confucianism	Confucianism	Confucianism	Confucianism	Confucianism	Confucianism	Confucianism	Confucianism	Confucianism	Confucianism	Confucianism	Confucianism	Confucianism	Confucianism	Confucianism	Confucianism	-
	12	Taoism	Taoism	Taoism	Taoism	Taoism	Taoism	Taoism	Taoism	Taoism	Taoism	Taoísmo	Taoism	Taoism	Taoism	Taoism	Taoism	Taoism	Taoism	Taoism	Taoism		12	Taoism	Taoism	Taoism	Taoism	Taoism	Taoism	Taoism	Taoism	Taoism	Taoism	Taoism	Taoism	Taoism	Taoism	Taoism	Taoism	Taoism	Taoism	Taoism	Taoism	Taoism	-
	13	Caodaism	Caodaism	Caodaism	Caodaism	Caodaism	Caodaism	Caodaism	Caodaism	Caodaism	Caodaism	Caodaísmo	Caodaism	Caodaism	Caodaism	Caodaism	Caodaism	Caodaism	Caodaism	Caodaism	Caodaism		13	Caodaism	Caodaism	Caodaism	Caodaism	Caodaism	Caodaism	Caodaism	Caodaism	Caodaism	Caodaism	Caodaism	Caodaism	Caodaism	Caodaism	Caodaism	Caodaism	Caodaism	Caodaism	Caodaism	Caodaism	Caodaism	-
only for VN	14	ホアハオ教					Hòa Hảo											Hòa Hảo				only for VN	14
only for BRZ	15	カンドンブレ										Candomble										only for BRZ	15
only for IN	16	ゾロアスタ教													Parsi				Parsi	Parsi	Parsi	only for IN	16
only for Greece	17																																						Church of Greece
	96	No religion																												Atheist	Atheist	Atheist	Atheist	Atheist	Atheist	Atheist	Atheist	Atheist	Atheist	Atheist	Atheist	Atheist	Atheist	Atheist	-
	97	Other	Other	Other	Other	Other	Other	Other	Other	Other	Other	Other	Other	Other	Other	Other	Other	Other	Other	Other	Other		97	Other	Other	Other	Other	Other	Other	Other	Other	Other	Other	Other	Other	Other	Other	Other	Other	Other	Other	Other	Other	Other	Other
	98	None	None	None	None	None	None	None	None	None	None	None	None	None	None	None	None	None	None	None	None		98	None	None	None	None	None	None	None	None	None	None	None	None	None	None	None	None	None	None	None	None	None	None
	99	Refuse to answer	Refuse to answer	Refuse to answer	Refuse to answer	Refuse to answer	Refuse to answer	Refuse to answer	Refuse to answer	Refuse to answer	Refuse to answer	Refuse to answer	Refuse to answer	Refuse to answer	Refuse to answer	Refuse to answer	Refuse to answer	Refuse to answer	Refuse to answer	Refuse to answer	Refuse to answer		99	Refuse to answer	Refuse to answer	Refuse to answer	Refuse to answer	Refuse to answer	Refuse to answer	Refuse to answer	Refuse to answer	Refuse to answer	Refuse to answer	Refuse to answer	Refuse to answer	Refuse to answer	Refuse to answer	Refuse to answer	Refuse to answer	Refuse to answer	Refuse to answer	Refuse to answer	Refuse to answer	Refuse to answer	Refuse to answer
Q23の注記				＜追加＞ aid activities for the poor	＜追加＞ neighbourhood security system, cleaning the neighbourhood environtment together, reading the holy Al-Qur'an in RT community, women's gathering in RT community, women's community to make some social event, youth's community in RW, youth's community in mosque		＜追加＞ morning exercise		＜追加＞ cultural activities, summer class for children, course for citizens	＜追加＞ aid activities for chiledren, cultural activities, sports activities, health activities, courses for citizens	＜追加＞ aid activities for the poor, aid activities for infants, education activities, aid activities for housing, volunteer activities, health activities, courses for citizens, acitivities for gender-equality, activities for human rights		＜追加＞ town association, province association, nation association, cultural activities, sports activities, cleaning activities		＜追加＞ festivals		＜追加＞ neighbourhood security system, cleaning the neighbourhood environtment together, reading the holy Al-Qur'an in RT community, women's gathering in RT community, women's community to make some social event, youth's community in RW, youth's community in mosque	＜追加＞ morning exercise				Q23の注記
F10												※Small / medium consistent, no junior college		※No vocational school or vocational school		※No junior college or technical college						F10		※Consistent elementary, middle and high school			※Consistent elementary, middle and high school
	1	Never attended school	Never attended school	Never attended school	Never attended school	Never attended school	Never attended school	Never attended school	Never attended school	Never attended school	Never attended school	Never attended school	Never attended school	Never attended school	Never attended school	Never attended school	Never attended school	Never attended school	Never attended school	Never attended school	Never attended school		1	Never attended school	Never attended school	Never attended school	Never attended school	Never attended school	Never attended school	Never attended school	Never attended school	Never attended school	Never attended school	Never attended school	Never attended school	Never attended school	Never attended school	Never attended school	Never attended school	Never attended school	Never attended school	Never attended school	Never attended school	Never attended school	Never attended school
	2	Dropped out of elementary school	Dropped out of elementary school	Dropped out of primary school	Dropped out of elementary school	Dropped out of primary school	Dropped out of elementary school	Dropped out of elementary school	Dropped out of elementary school	Dropped out of elementary school	Dropped out of elementary school	Dropped out of elementary/junior high school	Dropped out of elementary school	Dropped out of elementary school (Grade 0 - 3)	Dropped out of primary school	Dropped out of elementary school	Dropped out of elementary school	Dropped out of elementary school	Dropped out of elementary school	Dropped out of elementary school	Dropped out of elementary school		2	Dropped out of elementary school	Dropped out of elementary school	Dropped out of elementary school	Dropped out of elementary school	Dropped out of primary school	Dropped out of primary school	Dropped out of elementary school	Dropped out of primary school	Dropped out of primary school	Dropped out of primary school	Dropped out of primary school	Dropped out of primary school	Dropped out of primary school	Dropped out of primary school	Dropped out of primary school	Dropped out of primary school	Dropped out of primary school	Dropped out of primary school	Dropped out of primary school	Dropped out of primary school	Dropped out of primary school	Passed Grade 5
	3	Completed elementary school	Completed elementary school	Completed primary school	Completed elementary school	Completed primary school	Completed elementary school	Completed elementary school	Completed elementary school	Completed elementary school	Completed elementary school	-	Completed elementary school	Completed elementary school (Grade 0 - 3)	Completed primary school	Completed elementary school	Completed elementary school	Completed elementary school	Completed elementary school	Completed elementary school	Completed elementary school		3	Completed elementary school (1-4 grade)	Completed elementary school	Completed elementary school	Completed elementary school (1-3 grade)	Completed primary school	Completed primary school	Completed elementary school	Completed primary school	Completed primary school	Completed primary school	Completed primary school	Completed primary school	Completed primary school	Completed primary school	Completed primary school	Completed primary school	Completed primary school	Completed primary school	Completed primary school	Completed primary school	Completed primary school	Passed Grade 8
	4	Completed junior high school	Completed junior high school	Completed form 5	Completed junior high school	Completed secondary school	Completed junior high school	Completed junior high school	Completed junior high school	Completed junior high school	Completed junior high school	Completed elementary/junior high school	Completed junior high school	Completed middle school (Grade 4 - 7)	Completed junior high school	Completed junior high school	Completed junior high school	Completed junior high school	Completed junior high school	Completed junior high school	Completed junior high school		4	Completed junior high school (5-9 grade)	Completed junior high school	Completed junior high school	Completed junior high school (4-9 grade)	Completed junior secondary school	Completed junior secondary school	Completed junior high school	Completed junior secondary school	Completed junior secondary school	Completed junior secondary school	Completed junior secondary school	Completed junior secondary school	Completed junior secondary school	Completed junior secondary school	Completed junior secondary school	Completed junior secondary school	Completed junior secondary school	Completed junior secondary school	Completed junior secondary school	Completed junior secondary school	Completed junior secondary school	Up to O/L
	5	Completed senior high school	Completed senior high school	Completed form 6	Completed senior high school	Completed post secondary school	Completed senior high school	Completed senior high school	Completed senior high school	Completed senior high school	Completed senior high school	Completed senior high school	Completed senior high school	Completed high school	Completed high school	Completed senior high school	Completed senior high school	Completed senior high school	Completed senior high school	Completed senior high school	Completed senior high school		5	Completed senior high school (10-11 grade)	Completed senior high school	Completed senior high school	Completed senior high school (10-11 grade)	Completed senior secondary school	Completed senior secondary school	Completed senior high school	Completed senior secondary school	Completed senior secondary school	Completed senior secondary school	Completed senior secondary school	Completed senior secondary school	Completed senior secondary school	Completed senior secondary school	Completed senior secondary school	Completed senior secondary school	Completed senior secondary school	Completed senior secondary school	Completed senior secondary school	Completed senior secondary school	Completed senior secondary school	Passed O/L
	6	Completed professional school	Completed professional school	Completed professional school	Completed professional school	Completed professional school	Completed professional school	Completed professional school	Completed professional school	Completed professional school	Completed professional school	Completed professional school	Completed professional school	-	Completed professional school	Completed professional school	Completed professional school	Completed professional school	Completed professional school	Completed professional school	Completed professional school		6	Completed professional school	Completed professional school	Completed professional school	Completed professional school	Completed professional school	Completed professional school	Completed professional school	Completed professional school	Completed professional school	Completed professional school	Completed professional school	Completed professional school	Completed professional school	Completed professional school	Completed professional school	Completed professional school	Completed professional school	Completed professional school	Completed professional school	Completed professional school	Completed professional school	Completed Technical college education
	7	Completed junior college	Completed junior college	Completed junior college	Completed junior college	Completed junior college	Completed junior college	Completed junior college	Completed junior college	Completed junior college	Completed junior college	-	Completed junior college	Completed junior college/technical School	Completed junior college	-	Completed junior college	Completed junior college	Completed junior college	Completed junior college	Completed junior college		7	-	Completed junior college	Completed junior college	-	Completed junior college	Completed junior college	Completed junior college	Completed junior college	Completed junior college	Completed junior college	Completed junior college	Completed junior college	Completed junior college	Completed junior college	Completed junior college	Completed junior college	Completed junior college	Completed junior college	Completed junior college	Completed junior college	Completed junior college	-
	8	Completed university/college education	Completed university/college education	Completed university/college education	Completed university/college education	Completed university/college education	Completed university/college education	Completed university/college education	Completed university/college education	Completed university/college education	Completed university/college education	Completed university/college education	Completed university/college education	Completed university/college education	Completed university/college education	Completed university/college education	Completed university/college education	Completed university/college education	Completed university/college education	Completed university/college education	Completed university/college education		8	Completed university education	Completed university/college education	Completed university/college education	Completed university education	Completed university/college education	Completed university/college education	Completed university/college education	Completed university/college education	Completed university/college education	Completed university/college education	Completed university/college education	Completed university/college education	Completed university/college education	Completed university/college education	Completed university/college education	Completed university/college education	Completed university/college education	Completed university/college education	Completed university/college education	Completed university/college education	Completed university/college education	Completed university/college education
	9	Completed master's education	Completed master's education	Completed master's education	Completed master's education	Completed master's education	Completed master's education	Completed master's education	Completed master's education	Completed master's education	Completed master's education	Completed master's education	Completed master's education	Completed master's education	Completed masters education	Completed master's education	Completed master's education	Completed master's education	Completed master's education	Completed master's education	Completed master's education		9	Completed master's education	Completed master's education	Completed master's education	Completed master's education	Completed master's education	Completed master's education	Completed master's education	Completed master's education	Completed master's education	Completed master's education	Completed master's education	Completed master's education	Completed master's education	Completed master's education	Completed master's education	Completed master's education	Completed master's education	Completed master's education	Completed master's education	Completed master's education	Completed master's education	Completed master's education
	10	Completed doctorate education	Completed doctorate education	Completed doctorate education	Completed doctorate education	Completed doctorate education	Completed doctorate education	Completed doctorate education	Completed doctorate education	Completed doctorate education	Completed doctorate education	Completed doctorate education	Completed doctorate education	Completed doctorate education	Completed doctorate education	Completed doctorate education	Completed doctorate education	Completed doctorate education	Completed doctorate education	Completed doctorate education	Completed doctorate education		10	Completed doctorate education	Completed doctorate education	Completed doctorate education	Completed doctorate education	Completed doctorate education	Completed doctorate education	Completed doctorate education	Completed doctorate education	Completed doctorate education	Completed doctorate education	Completed doctorate education	Completed doctorate education	Completed doctorate education	Completed doctorate education	Completed doctorate education	Completed doctorate education	Completed doctorate education	Completed doctorate education	Completed doctorate education	Completed doctorate education	Completed doctorate education	Completed doctorate education
	11	Other	Other	Other	Other	Other	Other	Other	Other	Other	Other	Other	Other	Other	Other	Other	Other	Other	Other	Other	Other		11	Other	Other	Other	Other	Other	Other	Other	Other	Other	Other	Other	Other	Other	Other	Other	Other	Other	Other	Other	Other	Other	Other
	12																																												Passed A/L
	0	Do not know	Do not know	Do not know	Do not know	Do not know	Do not know	Do not know	Do not know	Do not know	Do not know	Do not know	Do not know	Do not know	Do not know	Do not know	Do not know	Do not know	Do not know	Do not know	Do not know		0	Do not know	Do not know	Do not know	Do not know	Do not know	Do not know	Do not know	Do not know	Do not know	Do not know	Do not know	Do not know	Do not know	Do not know	Do not know	Do not know	Do not know	Do not know	Do not know	Do not know	Do not know	Do not know
言語
	1			English											Hindi				Hindi	Hindi	Hindi																英語
	2			Malay											English				Marathi	Marathi	Marathi																フランス語
	3			Chinese
F11	住居（住居の質、客観的広さ）																					F11	住居（住居の質、客観的広さ）
	1																						1		Apartment/ Mansion (renting)
	2																						2		Apartment/ Mansion (owner)
	3																						3		Detached house (renting)
	4																						4		Detached house (owner)
	5																						5		Ger (renting)
	6																						6		Ger (owner)
	7																						7		Improved detached house (renting)
	8																						8		Improved detached house (owner)
	9																						9		Other
F18	Race																					F18	Race	Race
	1																						1	Kazakh						Black African	Asian - Central (Arabic)	Asian - Central (Arabic)	Asian - Central (Arabic)	White / Caucasian White	White / Caucasian White	Swedish	Asian - Central (Arabic)	Asian - Central (Arabic)	White / Caucasian White	Turkish	Hungarian	Polish	Czech	Romanian	Sinhalese
	2																						2	Russian						Spanish; Hispanic	Asian - East (Chinese, Japanese)	Asian - East (Chinese, Japanese)	Asian - East (Chinese, Japanese)	Mixed races	Mixed races	Scandinavian; From Nordic countries	Asian - East (Chinese, Japanese)	Asian - East (Chinese, Japanese)	Mixed races	Kurdish	Roma	Silesian	Moravian	Hungarian	Tamils
	3																						3	Korean						White / Caucasian White	Asian - South (Indian, Pakistani, Bangladeshi)	Asian - South (Indian,Pakistani, Bangladeshi)	Asian - South (Indian, Pakistani, Bangladeshi)			From Europe, except the Nordic countries	Asian - South (Indian,Pakistani, Bangladeshi)	Asian - South (Indian,Pakistani, Bangladeshi)			German	German	Slovak	Roma	Muslims
	4																						4	Ukranian						Asian	Black-Other / Black	Black-Other / Black	Black-Other / Black			From Asia	Black-Other / Black	Black-Other / Black				Ukrainian		Ukrainian	Burghers
	5																						5	Kyrgyz						Mixed races	White / Caucasian White	White / Caucasian White	White / Caucasian White			From Africa	White / Caucasian White	White / Caucasian White						German
	6																						6	Gypsy							Mixed races	Mixed races	Mixed races			From North America	Mixed races	Mixed races
	7																						7	Uigur												From South America
	8																						8	Armenian												From Middle East
	9																						9	Dungan												Mixed races
	10																						10	Tatar
	11																						11	Azerbaijanian
	12																						12	Chechen
	13																						13	Jew
	14																						14	Uzbek
	15																						15	Turk
	16																						16	Kurd
	17																						17	Ingush
	18																						18	Kabardinian
	19																						19	Dag(h)estani
	20																						20	Georgean
	21																						21	German
	22																						22	Tajik
	98																													Other	Other	Other	Other	Other	Other	Other	Other	Other	Other	Other	Other	Other	Other	Other	Other
	99																													Refuse to answer	Refuse to answer	Refuse to answer	Refuse to answer	Refuse to answer	Refuse to answer	Refuse to answer	Refuse to answer	Refuse to answer	Refuse to answer	Refuse to answer	Refuse to answer	Refuse to answer	Refuse to answer	Refuse to answer	Refuse to answer
MN_areatype_code	居住エリア区分																					MN_areatype_code	居住エリア区分		居住エリア区分
	1																								Ger
	2																								Apartment
